# Supplementary material for: Study on the changes in the microbiome before and after seed embryo after-ripening of Fritillaria cirrhosa
Source: Front Plant Sci. 2025 May 13;16:1544052. doi: 10.3389/fpls.2025.1544052 (PMC12106415; doi:10.3389/fpls.2025.1544052)
Supplement: Supplementary file 4 [file Table4.xlsx]

## Sheet: otu_table - 副本 (2)
OTU ID	SFI1	SFI2	SFI3	SFI4	SFI5	SFAR1	SFAR2	SFAR3	SFAR4	SFAR5
OTU120	1	192	147	22	13260	0	319	20607	231	0
OTU21	40847	37461	17287	17866	17541	34610	5849	4674	7929	697
OTU129	38	0	0	1116	0	11	9	3096	6	30628
OTU18	197	6022	23366	11885	680	700	8589	1969	7208	77
OTU126	0	0	0	58	0	646	157	808	578	3
OTU128	0	0	0	0	0	0	0	677	0	0
OTU22	1	1228	1904	0	1	1	74	74	66	0
OTU125	22	10	165	337	105	4	67	52	31	0
OTU123	0	0	0	0	0	0	0	33	0	0
OTU19	0	0	2	0	30	0	0	28	1	0
OTU127	0	0	0	0	365	0	0	18	0	0
OTU122	0	1	0	0	0	0	558	12	1065	16
OTU124	0	0	0	0	0	0	0	6	0	0
OTU121	4	0	0	18	0	0	13193	4	14441	4153
OTU26	64	17	1	132	1	0	0	2	0	0
OTU115	21	0	0	377	0	0	182	1	156	9164
OTU12	8	0	0	0	2	0	0	1	0	0
OTU46	0	9	0	0	0	60	37	0	144	0
OTU24	0	9	0	18	22	18	0	0	0	0
OTU76	0	0	0	0	0	8	0	0	0	0
OTU77	0	0	0	0	0	4	0	0	0	0
OTU108	0	0	0	0	0	0	7212	0	1477	0
OTU97	0	0	0	0	0	0	474	0	1	0
OTU111	0	0	0	0	0	0	273	0	102	0
OTU87	0	0	0	21	0	0	148	0	2975	0
OTU85	0	0	0	0	0	0	105	0	76	0
OTU109	0	0	0	0	0	0	76	0	4	1
OTU102	0	0	0	0	0	0	71	0	126	3
OTU92	0	0	0	0	0	0	32	0	51	2
OTU83	0	0	0	78	0	0	14	0	4027	29
OTU80	0	0	0	0	0	0	14	0	0	0
OTU101	0	0	0	0	0	0	13	0	30	25
OTU96	5	0	0	0	0	0	12	0	5	235
OTU112	0	0	0	0	0	0	11	0	15	0
OTU113	0	0	0	0	0	0	9	0	10	0
OTU103	0	0	0	0	0	0	7	0	17	0
OTU91	0	0	0	0	0	0	7	0	3	0
OTU98	0	0	0	0	0	0	5	0	3	0
OTU79	0	0	0	0	0	0	5	0	0	0
OTU81	0	0	0	0	0	0	5	0	0	0
OTU30	0	4	0	0	0	0	4	0	69	0
OTU78	0	0	0	0	0	0	4	0	0	0
OTU82	0	0	0	0	0	0	4	0	0	0
OTU20	0	0	38	240	0	0	2	0	16	0
OTU107	0	0	0	0	0	0	2	0	6	0
OTU114	0	0	0	0	0	0	2	0	3	0
OTU72	64	4	7	116	2	0	2	0	2	0
OTU88	0	0	0	0	0	0	0	0	35	394
OTU117	0	0	0	0	0	0	0	0	0	264
OTU119	0	0	0	0	0	0	0	0	0	21
OTU118	0	0	0	0	0	0	0	0	0	7
OTU84	0	0	0	0	0	0	0	0	106	0
OTU105	0	0	0	0	0	0	0	0	96	0
OTU116	0	0	0	0	0	0	0	0	63	0
OTU106	0	0	0	0	0	0	0	0	15	0
OTU110	0	0	0	0	0	0	0	0	14	0
OTU99	0	0	0	0	0	0	0	0	6	0
OTU86	0	0	0	0	0	0	0	0	4	0
OTU90	0	0	0	0	0	0	0	0	3	0
OTU93	0	0	0	0	0	0	0	0	3	0
OTU94	0	0	0	0	0	0	0	0	3	0
OTU95	0	0	0	0	0	0	0	0	3	0
OTU89	0	0	0	0	0	0	0	0	2	0
OTU100	0	0	1	0	0	0	0	0	2	0
OTU104	0	0	0	0	0	0	0	0	2	0
OTU1	9	0	0	0	0	0	0	0	0	0
OTU2	2	0	0	0	0	0	0	0	0	0
OTU3	7	0	0	0	0	0	0	0	0	0
OTU4	3	0	0	0	0	0	0	0	0	0
OTU5	6	0	0	0	0	0	0	0	0	0
OTU6	3	0	0	0	0	0	0	0	0	0
OTU7	6	0	0	0	0	0	0	0	0	0
OTU8	8	0	0	0	0	0	0	0	0	0
OTU9	21	1	0	0	0	0	0	0	0	0
OTU10	21	0	1	0	0	0	0	0	0	0
OTU11	3	0	0	0	0	0	0	0	0	0
OTU13	10	0	0	0	0	0	0	0	0	0
OTU14	4	0	0	0	0	0	0	0	0	0
OTU15	0	0	10	0	0	0	0	0	0	0
OTU16	3	0	3	0	1	0	0	0	0	0
OTU17	0	0	44	0	0	0	0	0	0	0
OTU23	0	4	0	0	0	0	0	0	0	0
OTU25	0	14	0	0	0	0	0	0	0	0
OTU27	0	9	0	0	0	0	0	0	0	0
OTU28	0	10	0	0	0	0	0	0	0	0
OTU29	0	8	0	0	0	0	0	0	0	0
OTU31	0	19	0	0	0	0	0	0	0	0
OTU32	0	4	0	0	0	0	0	0	0	0
OTU33	0	14	0	0	0	0	0	0	0	0
OTU34	0	11	0	0	0	0	0	0	0	0
OTU35	0	95	0	0	0	0	0	0	0	0
OTU36	0	3	0	0	0	0	0	0	0	0
OTU37	0	13	0	0	0	0	0	0	0	0
OTU38	0	13	0	0	0	0	0	0	0	0
OTU39	0	29	0	0	0	0	0	0	0	0
OTU40	0	12	0	0	0	0	0	0	0	0
OTU41	0	9	0	0	0	0	0	0	0	0
OTU42	0	16	0	0	0	0	0	0	0	0
OTU43	0	12	0	12	1	0	0	0	0	0
OTU44	0	13	0	0	0	0	0	0	0	0
OTU45	0	15	0	0	0	0	0	0	0	0
OTU47	0	10	0	0	0	0	0	0	0	0
OTU48	0	7	0	0	0	0	0	0	0	0
OTU49	0	8	0	0	0	0	0	0	0	0
OTU50	0	8	0	0	0	0	0	0	0	0
OTU51	0	0	0	17	0	0	0	0	0	0
OTU52	0	0	0	24	0	0	0	0	0	0
OTU53	0	0	0	52	0	0	0	0	0	0
OTU54	0	0	0	186	0	0	0	0	0	0
OTU55	0	0	0	105	0	0	0	0	0	0
OTU56	0	0	0	5	0	0	0	0	0	0
OTU57	0	0	0	88	0	0	0	0	0	0
OTU58	0	0	0	42	0	0	0	0	0	0
OTU59	0	0	0	30	0	0	0	0	0	0
OTU60	0	0	0	46	0	0	0	0	0	0
OTU61	0	0	0	129	0	0	0	0	0	0
OTU62	0	0	0	5	0	0	0	0	0	0
OTU63	0	0	0	28	0	0	0	0	0	0
OTU64	0	0	0	47	0	0	0	0	0	0
OTU65	0	0	0	81	0	0	0	0	0	0
OTU66	0	0	0	448	0	0	0	0	0	0
OTU67	0	0	0	5	0	0	0	0	0	0
OTU68	0	0	0	47	0	0	0	0	0	0
OTU69	0	0	0	35	0	0	0	0	0	0
OTU70	0	0	0	9	0	0	0	0	0	0
OTU71	17	0	0	45	0	0	0	0	0	0
OTU73	0	0	0	59	0	0	0	0	0	0
OTU74	0	0	0	4	0	0	0	0	0	0
OTU75	0	0	0	17	0	0	0	0	0	0
