# Supplementary material for: Study on the changes in the microbiome before and after seed embryo after-ripening of Fritillaria cirrhosa
Source: Front Plant Sci. 2025 May 13;16:1544052. doi: 10.3389/fpls.2025.1544052 (PMC12106415; doi:10.3389/fpls.2025.1544052)
Supplement: Supplementary file 5 [file Table5.xlsx]

## Sheet: otu_table_v1 - 副本
	SBI1	SBI2	SBI3	SBI4	SBI5	SBAR1	SBAR2	SBAR3	SBAR4	SBAR5
OTU_5151	3	0	0	0	0	0	0	0	0	0
OTU_5667	0	0	0	0	5	0	0	0	0	0
OTU_5901	0	0	0	0	0	2	0	0	0	0
OTU_941	0	4	0	0	0	0	0	0	0	0
OTU_5798	0	0	0	0	0	1	1	0	0	0
OTU_2516	0	0	0	0	0	3	0	0	0	0
OTU_5230	1	0	0	0	0	0	0	0	0	0
OTU_738	1	0	0	0	3	0	0	0	2	1
OTU_4620	4	0	0	0	0	0	0	0	0	0
OTU_5445	0	0	4	0	0	0	0	0	0	0
OTU_356	0	4	0	0	0	0	0	0	0	0
OTU_6291	0	0	0	0	0	0	0	3	0	0
OTU_1098	0	0	0	0	0	0	0	1	0	0
OTU_61	2	0	5	0	1	1	0	2	2	0
OTU_551	2	0	0	0	0	0	0	0	0	0
OTU_971	0	0	18	0	0	0	0	0	0	0
OTU_4074	0	0	0	2	0	0	0	0	0	0
OTU_6086	0	0	0	0	0	0	4	0	1	0
OTU_6250	0	0	0	0	0	0	1	0	0	0
OTU_5552	0	0	0	4	0	0	0	0	0	0
OTU_6175	0	0	0	0	0	0	1	0	0	0
OTU_1168	0	4	0	0	0	0	0	0	0	0
OTU_3085	0	0	0	1	0	0	0	0	0	0
OTU_288	0	0	0	3	0	0	0	0	0	0
OTU_1224	0	0	0	0	0	2	1	0	0	0
OTU_1072	0	0	0	0	0	0	1	0	2	0
OTU_2021	0	0	0	13	0	0	0	0	0	0
OTU_924	2	0	0	0	1	0	0	0	0	0
OTU_6162	0	0	0	0	0	0	0	0	1	0
OTU_1379	0	0	0	0	0	0	1	0	0	0
OTU_6153	0	0	0	0	0	0	0	0	1	0
OTU_506	0	5	0	0	0	0	0	0	0	0
OTU_1926	0	0	4	0	0	0	0	0	0	0
OTU_5492	0	0	2	0	0	0	0	0	0	0
OTU_1079	0	0	0	0	0	0	0	4	0	0
OTU_5338	0	1	0	0	0	0	0	0	0	0
OTU_913	0	1	0	0	0	0	0	0	0	0
OTU_1847	1	0	0	0	0	0	0	0	0	0
OTU_1992	0	0	0	16	0	0	0	0	0	0
OTU_508	0	4	0	0	0	0	0	0	0	0
OTU_384	0	0	1	0	1	0	0	0	0	0
OTU_5648	0	0	0	0	4	0	0	0	0	0
OTU_1911	0	4	0	0	0	0	0	0	0	0
OTU_2066	3	0	0	1	5	0	0	0	0	0
OTU_6115	0	0	0	0	0	0	1	0	1	0
OTU_4881	0	0	0	0	0	1	1	0	0	0
OTU_4140	0	0	0	0	4	0	0	0	0	0
OTU_6226	0	0	0	0	0	0	2	0	1	1
OTU_5664	0	0	0	0	3	0	1	0	0	0
OTU_6287	0	0	0	0	0	0	0	0	2	0
OTU_1852	5	0	0	0	0	0	0	0	0	0
OTU_823	0	0	0	0	0	1	0	0	0	0
OTU_1231	0	0	0	0	1	0	0	0	0	0
OTU_6334	0	1	0	0	0	0	0	0	0	0
OTU_5844	0	0	0	0	0	2	2	0	0	0
OTU_2089	0	0	0	0	0	4	1	0	0	0
OTU_1733	0	0	0	0	0	0	0	0	0	2
OTU_752	0	0	0	11	0	0	0	0	0	0
OTU_5562	0	0	0	3	0	0	0	0	0	0
OTU_1928	0	0	27	0	0	0	0	0	0	0
OTU_6313	0	0	0	0	0	0	0	1	0	0
OTU_891	0	0	0	2	0	0	0	0	0	0
OTU_973	2	0	18	52	0	0	0	0	0	1
OTU_1647	0	0	2	0	0	0	0	0	0	0
OTU_5929	0	0	0	1	0	0	1	0	0	0
OTU_1929	0	0	12	8	9	0	0	2	0	0
OTU_6237	0	0	0	0	0	0	2	0	2	0
OTU_6274	0	0	0	0	0	0	1	0	2	2
OTU_2242	0	0	0	0	0	0	0	1	0	0
OTU_5283	0	2	0	0	0	0	0	0	0	0
OTU_902	0	0	0	0	0	0	1	0	0	0
OTU_1987	0	0	4	46	0	0	0	0	0	0
OTU_5395	0	0	5	0	0	0	0	0	0	0
OTU_1656	0	0	0	0	3	0	0	0	0	0
OTU_533	0	0	0	39	0	0	0	0	0	0
OTU_5500	0	0	1	0	0	0	0	0	0	0
OTU_270	0	0	0	47	0	0	0	0	0	1
OTU_4090	0	0	0	3	0	0	0	0	0	1
OTU_1447	0	0	0	2	0	0	0	0	0	0
OTU_5608	0	0	0	8	0	0	0	0	0	0
OTU_555	0	0	0	0	9	0	0	0	0	0
OTU_5557	0	0	0	1	0	0	0	0	0	0
OTU_643	0	0	0	0	1	0	0	0	0	0
OTU_183	0	0	13	0	0	0	3	0	0	0
OTU_1950	0	0	0	11	0	0	0	0	0	1
OTU_884	0	0	0	6	0	0	0	0	0	0
OTU_1623	0	0	0	2	0	0	0	0	0	0
OTU_5214	2	0	0	0	0	0	0	0	0	0
OTU_1501	0	0	0	0	0	2	0	0	0	0
OTU_2958	0	6	0	1	0	0	0	0	0	0
OTU_5511	0	0	0	7	0	0	0	0	0	0
OTU_5534	0	0	0	9	0	0	0	0	0	0
OTU_1944	0	0	13	3	0	0	0	0	0	0
OTU_2022	0	0	0	12	0	0	0	0	0	0
OTU_5503	0	0	0	31	0	0	0	0	0	0
OTU_1002	0	0	0	46	0	0	0	0	0	0
OTU_5532	0	0	0	12	0	0	0	0	0	0
OTU_5848	0	0	0	0	0	2	1	0	0	0
OTU_1846	1	0	0	0	0	0	0	0	0	0
OTU_1021	0	0	0	31	0	0	0	0	0	0
OTU_272	0	0	0	0	0	0	0	1	0	0
OTU_1918	0	4	0	0	0	0	0	0	0	0
OTU_2856	0	0	0	1	0	0	0	0	0	0
OTU_685	0	0	0	0	0	58	16	9	0	0
OTU_1057	0	0	0	1	1	0	3	2	0	0
OTU_180	0	0	0	1	4	77	38	0	3	0
OTU_5855	0	0	0	0	0	33	4	1	0	0
OTU_1797	0	0	0	0	0	0	0	0	0	1
OTU_5758	0	0	0	0	0	0	1	0	0	0
OTU_1888	0	8	0	0	0	0	0	0	0	1
OTU_6042	0	0	0	0	0	0	2	2	0	0
OTU_862	0	0	0	0	1	0	0	0	0	0
OTU_874	0	0	1	0	0	0	0	2	0	0
OTU_98	0	0	0	0	0	0	0	2	0	0
OTU_957	0	16	0	2	0	0	0	0	2	0
OTU_878	0	0	0	0	0	0	0	0	0	1
OTU_1397	0	0	0	1	0	0	0	0	0	0
OTU_1839	5	0	10	5	2	0	0	0	0	0
OTU_1906	0	1	0	0	0	0	0	0	0	0
OTU_2288	0	0	6	0	0	0	0	0	0	0
OTU_5345	0	0	0	0	0	0	0	0	0	3
OTU_421	1	0	0	1	0	0	0	0	0	0
OTU_344	0	0	0	0	0	10	0	0	0	0
OTU_599	0	0	0	1	0	3	0	0	0	0
OTU_3906	0	0	0	1	0	0	0	0	0	0
OTU_2139	0	0	0	0	0	0	1	0	2	0
OTU_1337	4	0	0	0	0	0	0	0	0	0
OTU_86	41	29	35	24	31	5	1	3	0	1
OTU_1386	0	0	2	0	0	0	0	0	0	0
OTU_654	0	0	3	14	2	0	0	0	1	9
OTU_99	0	0	0	2	2	0	0	0	0	0
OTU_5144	0	0	0	3	0	0	0	0	0	0
OTU_1391	4	1	4	2	1	2	0	0	0	2
OTU_104	0	0	0	0	3	0	0	0	0	1
OTU_355	0	28	0	0	0	0	0	0	0	0
OTU_546	0	0	0	0	66	0	0	0	0	0
OTU_5705	0	0	0	0	18	0	0	0	0	0
OTU_6312	0	0	0	0	0	0	0	1	0	0
OTU_3523	0	0	0	1	0	0	0	0	0	0
OTU_4844	0	0	0	3	0	0	0	0	0	0
OTU_2020	0	0	0	6	0	0	0	0	0	0
OTU_5573	0	0	0	14	0	0	0	0	0	0
OTU_5071	0	0	0	0	0	0	0	0	0	1
OTU_5535	0	0	0	2	0	0	0	0	0	0
OTU_285	0	0	2	0	0	1	0	0	0	0
OTU_3979	0	0	0	2	0	0	0	0	0	0
OTU_2032	0	0	0	0	27	0	0	0	0	0
OTU_1026	0	0	0	0	50	0	0	0	0	0
OTU_2055	0	0	0	0	8	0	0	0	0	0
OTU_926	4	0	0	0	0	0	0	0	0	0
OTU_4448	0	0	0	0	0	0	0	0	0	1
OTU_5143	13	0	0	0	0	0	0	0	0	0
OTU_2060	11	0	0	0	6	2	2	0	0	0
OTU_5702	0	0	0	0	1	0	0	0	0	0
OTU_241	0	0	0	0	0	0	0	1	0	0
OTU_5370	0	0	0	0	0	2	0	0	0	0
OTU_5755	0	0	0	0	0	13	6	0	0	0
OTU_3129	0	0	0	0	0	0	0	0	0	7
OTU_5839	0	8	0	0	0	9	4	9	0	0
OTU_1253	0	0	0	0	0	0	0	0	0	1
OTU_5954	0	0	0	0	0	1	3	1	5	0
OTU_51	2	0	5	1	6	99	72	130	29	712
OTU_349	0	0	0	0	0	1	30	62	45	49
OTU_126	0	0	6	0	0	80	34	10	16	6
OTU_3066	0	0	0	0	0	0	0	0	0	1
OTU_2335	0	0	0	10	0	1	0	0	0	0
OTU_5913	0	0	0	0	0	1	1	0	0	0
OTU_379	0	1	0	4	1	27	10	6	3	2
OTU_62	0	0	0	1	5	399	113	1	0	0
OTU_1244	0	0	0	1	0	0	0	0	0	1
OTU_364	1	0	4	93	0	0	0	0	0	0
OTU_368	0	5	0	0	0	0	0	0	0	0
OTU_1793	0	0	0	0	0	0	0	0	0	1
OTU_754	0	0	0	0	0	1	0	0	0	0
OTU_348	0	0	0	3	0	5	1	0	0	0
OTU_1255	0	0	0	0	3	0	0	0	0	0
OTU_1284	0	0	0	0	0	0	0	4	0	0
OTU_1345	0	0	0	0	0	2	0	0	0	0
OTU_1732	0	0	0	0	0	1	0	0	0	0
OTU_5161	1	0	0	0	0	0	0	0	0	0
OTU_5145	3	0	0	0	0	0	0	0	0	0
OTU_1962	0	0	5	0	0	0	0	0	0	0
OTU_6098	0	0	0	0	0	0	3	0	0	0
OTU_4127	0	0	0	3	0	0	0	0	2	0
OTU_1872	1	0	0	0	0	0	0	0	0	0
OTU_1554	1	0	0	0	0	0	0	0	0	0
OTU_5200	1	0	0	0	0	2	0	0	1	0
OTU_135	8	2	0	0	0	2	0	2	0	1
OTU_2087	0	0	0	0	0	2	0	0	0	0
OTU_4791	2	0	0	1	0	0	0	0	0	0
OTU_5398	0	0	3	0	0	0	0	0	0	0
OTU_53	0	0	0	1	0	0	0	5	0	0
OTU_1472	0	0	0	0	1	0	0	2	0	0
OTU_660	1	0	0	0	0	0	0	0	0	0
OTU_92	0	0	0	0	0	0	1	0	3	0
OTU_4136	0	0	0	1	0	0	0	7	0	0
OTU_280	2	0	0	2	0	1	1	2	2	0
OTU_345	0	0	0	0	0	0	0	0	0	1
OTU_563	0	0	0	0	0	0	1	0	2	0
OTU_6188	0	0	0	0	0	0	1	0	0	0
OTU_532	0	0	18	15	3	1	2	0	0	0
OTU_951	0	4	0	0	0	0	0	0	0	0
OTU_1924	0	0	29	0	0	0	0	0	0	0
OTU_1077	0	0	0	0	0	0	2	0	2	0
OTU_6360	0	0	0	0	0	0	0	0	3	0
OTU_2442	0	0	2	0	0	0	0	0	0	0
OTU_2435	0	0	0	0	1	0	0	0	0	0
OTU_3342	0	0	0	0	0	0	0	0	1	0
OTU_1062	0	0	0	0	0	0	2	0	3	0
OTU_5869	0	0	0	0	0	0	1	0	0	0
OTU_5685	0	0	0	0	1	0	0	0	0	0
OTU_5837	0	0	0	0	0	1	1	0	0	0
OTU_95	5	4	0	0	2	0	2	0	0	0
OTU_4785	0	1	0	0	1	0	0	0	0	0
OTU_3087	0	2	0	2	0	0	0	0	0	0
OTU_522	0	5	0	0	0	0	0	0	0	0
OTU_3693	0	2	0	0	0	0	0	0	0	2
OTU_222	0	1	0	0	1	0	2	0	2	3
OTU_2065	0	0	0	0	1	0	0	0	0	0
OTU_5350	0	1	0	0	1	0	0	0	0	0
OTU_653	0	0	0	0	0	0	0	3	0	0
OTU_1608	0	0	0	0	0	0	0	1	0	0
OTU_5870	0	0	0	0	0	1	0	0	0	0
OTU_4420	0	0	0	0	4	0	0	0	0	0
OTU_290	2	0	2	0	3	0	0	0	3	0
OTU_876	0	0	1	0	0	2	0	0	0	0
OTU_5346	0	3	0	0	0	0	0	0	0	0
OTU_2025	0	0	0	0	2	0	0	0	0	0
OTU_97	2	3	1	0	0	2	0	0	1	2
OTU_2013	0	0	0	2	0	0	0	0	0	0
OTU_3442	0	0	0	0	0	0	0	0	1	0
OTU_5266	0	1	0	0	0	0	0	0	0	0
OTU_163	0	0	2	1	0	0	3	0	3	2
OTU_1334	0	0	0	1	0	0	0	0	0	0
OTU_6269	0	0	0	0	0	0	1	0	0	0
OTU_537	0	0	0	33	0	0	0	0	0	0
OTU_4077	0	0	0	0	0	1	0	0	0	0
OTU_1595	0	0	0	0	0	1	0	0	0	0
OTU_5584	0	0	0	1	0	0	0	0	0	0
OTU_275	0	0	0	2	1	0	0	0	0	0
OTU_5510	0	0	0	3	0	0	0	0	0	0
OTU_5475	0	0	3	0	0	0	0	0	0	0
OTU_1671	0	0	1	0	0	0	0	0	0	0
OTU_3576	0	0	0	2	0	0	0	0	0	0
OTU_159	6	0	0	6	0	0	0	0	0	0
OTU_1471	0	0	0	0	0	1	0	0	0	0
OTU_6106	0	0	0	1	2	0	0	0	0	0
OTU_5583	0	0	0	2	0	0	0	0	0	0
OTU_262	0	0	0	0	0	0	0	0	0	2
OTU_1246	0	0	0	0	0	0	0	2	0	0
OTU_5208	1	0	0	0	0	0	0	1	0	0
OTU_5448	0	0	41	0	0	0	0	0	0	0
OTU_4384	0	0	0	1	0	0	0	0	0	0
OTU_1331	3	0	10	0	0	0	0	0	0	0
OTU_4237	0	0	9	0	0	0	0	0	0	0
OTU_5426	0	0	2	0	0	0	0	0	0	0
OTU_6336	0	0	0	0	0	0	0	3	0	0
OTU_2009	0	0	0	17	0	0	0	0	0	0
OTU_5582	0	0	0	2	0	0	0	0	0	0
OTU_577	0	0	0	1	0	2	0	1	1	0
OTU_5538	0	0	0	33	0	0	0	0	0	0
OTU_6007	0	0	0	2	0	0	0	0	0	0
OTU_765	0	0	0	0	0	0	0	2	0	0
OTU_1247	0	0	0	59	0	0	0	0	0	0
OTU_3601	0	0	0	0	0	0	1	0	0	0
OTU_4344	0	0	0	4	0	0	0	0	0	0
OTU_4395	0	0	0	14	0	0	0	0	0	0
OTU_5587	0	0	0	77	0	0	0	0	0	0
OTU_254	0	0	0	98	0	2	0	0	0	0
OTU_1267	0	0	0	0	2	0	0	0	0	0
OTU_1225	0	0	0	0	0	0	0	3	0	0
OTU_1259	1	0	0	0	0	0	0	0	0	0
OTU_5431	0	0	1	0	0	0	0	0	0	0
OTU_2086	0	0	0	0	0	2	1	0	0	0
OTU_5594	0	0	0	2	0	0	0	0	0	0
OTU_153	0	0	0	257	0	0	0	0	0	0
OTU_6081	0	0	0	0	0	0	0	0	2	0
OTU_950	0	2	0	0	0	0	0	0	0	0
OTU_107	0	0	0	5	0	0	2	0	0	5
OTU_6341	0	0	0	1	0	0	0	0	0	0
OTU_423	0	0	0	14	0	0	0	0	0	0
OTU_5209	1	0	0	0	0	0	0	0	0	0
OTU_2069	0	0	0	0	1	0	0	0	0	0
OTU_2118	0	0	0	0	0	0	3	0	0	0
OTU_3539	0	0	0	0	0	0	1	0	0	0
OTU_363	0	0	0	82	0	0	0	0	0	0
OTU_366	0	0	0	56	0	0	0	0	0	1
OTU_2072	0	0	0	0	3	0	0	0	0	0
OTU_5750	0	0	0	0	2	0	0	0	0	2
OTU_1395	0	0	0	0	0	0	0	0	1	0
OTU_3889	0	0	1	0	0	0	0	0	0	0
OTU_1242	0	1	0	0	0	0	0	0	0	0
OTU_209	0	0	0	0	0	0	0	3	0	0
OTU_60	1	0	0	86	0	3	1	0	2	0
OTU_3382	0	2	0	0	0	0	0	0	0	0
OTU_846	0	0	1	0	0	0	0	0	0	0
OTU_219	0	0	0	0	0	1	0	0	0	1
OTU_5991	0	0	0	0	0	1	0	0	0	0
OTU_491	0	0	0	0	0	3	2	0	0	0
OTU_2367	0	0	0	0	0	0	0	0	0	1
OTU_6165	0	0	0	0	0	0	0	0	2	0
OTU_6091	0	0	0	0	0	0	0	0	1	0
OTU_6101	1	0	0	0	0	0	0	0	0	0
OTU_6076	0	0	0	0	0	0	1	0	0	0
OTU_5701	0	0	0	0	5	0	0	0	0	0
OTU_5491	0	0	1	0	0	0	0	0	0	0
OTU_5728	0	0	0	0	2	0	0	0	0	0
OTU_5063	0	0	0	0	0	0	0	0	0	2
OTU_5768	0	0	0	0	0	3	0	0	0	0
OTU_5539	0	0	0	3	0	0	0	0	0	0
OTU_5684	0	0	0	0	4	0	0	0	0	0
OTU_6262	0	0	0	0	0	0	1	0	0	0
OTU_5323	0	3	0	0	0	0	0	0	0	0
OTU_5274	0	2	0	0	0	0	0	0	0	0
OTU_6005	0	0	0	0	0	3	0	0	0	0
OTU_6018	0	0	0	0	0	2	0	0	0	0
OTU_2140	0	0	0	0	0	0	3	0	1	0
OTU_6084	0	0	0	0	0	0	0	0	2	0
OTU_5713	0	0	0	0	3	0	0	0	0	0
OTU_1970	0	0	0	76	0	0	0	0	0	0
OTU_1969	0	0	0	2	0	0	0	0	0	0
OTU_1687	0	0	0	7	0	0	0	0	0	0
OTU_669	0	2	22	98	0	0	0	0	0	0
OTU_1953	0	0	30	0	0	0	0	0	0	0
OTU_252	0	0	0	30	0	0	0	4	0	0
OTU_1985	0	0	0	27	0	0	0	0	0	0
OTU_1978	0	0	0	15	0	0	0	0	0	0
OTU_976	0	0	18	6	0	0	0	0	0	0
OTU_1968	0	0	0	24	0	0	0	0	0	0
OTU_2018	0	0	0	9	0	0	0	0	0	0
OTU_1983	0	0	0	33	0	0	0	0	0	0
OTU_5513	0	0	0	8	0	0	0	0	0	0
OTU_5521	0	0	0	13	0	0	0	0	0	0
OTU_1947	0	0	14	44	0	0	0	0	0	0
OTU_1993	0	0	0	32	0	0	0	0	0	0
OTU_5505	0	0	0	40	0	0	0	0	0	0
OTU_5596	0	0	0	2	0	0	0	0	0	0
OTU_1973	0	0	0	33	0	0	0	0	0	0
OTU_2006	0	0	0	14	0	0	0	0	0	0
OTU_2019	0	0	0	33	0	0	0	0	0	0
OTU_2263	0	0	0	9	0	0	0	0	0	0
OTU_1007	0	0	0	61	0	0	0	0	0	0
OTU_5577	0	0	0	34	0	0	0	0	0	0
OTU_1972	0	0	0	30	0	0	0	0	0	0
OTU_535	1	0	0	41	0	0	0	0	0	0
OTU_5516	0	0	0	45	0	0	0	0	0	0
OTU_994	0	0	31	0	0	0	0	0	0	0
OTU_1997	0	0	1	58	19	0	2	0	0	0
OTU_1965	0	0	0	27	0	0	0	0	0	0
OTU_5507	0	0	0	50	0	0	0	0	0	0
OTU_1415	0	0	0	1	0	0	0	0	0	0
OTU_1966	0	0	0	12	0	0	0	0	0	0
OTU_1015	0	0	0	40	0	0	0	0	0	0
OTU_507	5	20	0	25	0	0	11	20	14	0
OTU_387	0	1	0	0	0	0	0	0	0	1
OTU_3577	0	0	0	0	1	0	0	0	0	0
OTU_56	2	0	0	1	0	0	0	4	1	0
OTU_5404	0	0	0	0	0	0	2	4	2	0
OTU_564	2	0	0	0	0	0	0	0	0	0
OTU_2141	0	0	0	0	0	0	1	0	0	0
OTU_2154	0	0	0	0	0	0	0	6	0	0
OTU_5506	0	0	0	14	0	0	0	0	0	0
OTU_799	0	0	0	0	0	0	0	0	0	1
OTU_5962	0	0	0	0	0	1	1	0	0	0
OTU_5569	5	0	0	2	0	0	0	0	0	0
OTU_1975	0	0	0	8	0	0	0	0	0	0
OTU_677	2	0	0	0	0	0	0	0	0	0
OTU_6235	0	0	0	0	0	0	1	0	1	0
OTU_2938	0	1	0	0	0	0	0	0	0	0
OTU_5674	0	0	0	0	1	0	0	0	0	0
OTU_4532	0	0	0	0	0	1	0	0	0	0
OTU_2808	0	0	2	0	0	0	0	0	0	0
OTU_1047	0	0	0	0	0	1	1	0	0	0
OTU_3140	0	0	0	0	3	0	0	0	0	0
OTU_414	0	0	3	0	0	0	0	1	1	0
OTU_6307	0	0	0	0	0	0	0	2	0	0
OTU_213	0	0	0	0	0	0	1	0	0	0
OTU_5499	0	0	0	0	1	0	0	0	0	0
OTU_2676	0	0	0	0	0	0	0	0	0	1
OTU_650	0	0	0	0	0	0	0	0	0	1
OTU_2259	0	0	0	1	0	0	0	0	0	0
OTU_1437	0	0	0	0	0	0	0	2	0	0
OTU_875	0	0	0	0	2	0	0	0	0	0
OTU_1958	0	0	2	0	0	0	0	0	0	0
OTU_5213	1	0	0	0	0	0	0	0	0	0
OTU_5243	5	0	0	0	0	1	3	0	0	0
OTU_6189	0	0	0	0	0	0	1	0	1	0
OTU_247	0	8	0	0	0	0	0	0	0	0
OTU_2001	0	0	0	7	0	0	0	0	0	0
OTU_5528	0	0	0	9	0	0	0	0	0	0
OTU_531	0	0	0	61	0	0	0	0	0	0
OTU_2015	0	0	0	3	0	0	0	0	0	0
OTU_5554	0	0	0	8	0	0	0	0	0	0
OTU_1003	0	0	0	12	0	0	0	0	0	0
OTU_255	7	0	2	29	0	0	0	0	0	0
OTU_2008	0	0	0	62	0	0	0	0	0	0
OTU_1996	0	0	0	14	0	0	1	0	0	0
OTU_253	0	0	0	84	0	0	0	0	0	0
OTU_1017	0	0	0	13	0	0	0	0	0	0
OTU_5617	0	0	6	4	0	0	0	0	0	0
OTU_5559	0	0	0	19	0	0	0	0	0	0
OTU_1010	0	0	0	54	0	0	0	0	0	0
OTU_5427	0	0	4	0	0	0	0	0	0	0
OTU_250	0	0	44	10	0	0	0	0	0	0
OTU_1946	0	0	26	0	0	0	0	0	0	0
OTU_921	23	0	0	0	0	0	0	0	0	0
OTU_1005	0	0	0	47	0	0	0	0	0	0
OTU_5762	0	0	0	0	0	1	3	0	0	0
OTU_3256	0	0	0	0	0	2	0	1	0	0
OTU_4582	1	0	0	0	0	1	1	0	0	0
OTU_5576	0	0	0	1	0	0	0	0	0	0
OTU_5939	0	0	0	0	0	0	2	0	0	0
OTU_6192	0	0	0	0	0	0	0	0	1	0
OTU_5221	0	0	0	0	0	0	0	2	0	0
OTU_6309	0	0	0	0	0	0	0	1	0	0
OTU_2637	0	0	0	3	0	0	0	0	0	0
OTU_4459	0	0	0	0	0	2	0	3	0	0
OTU_6221	0	0	0	0	0	0	1	0	0	0
OTU_6074	0	0	0	0	0	0	2	0	0	0
OTU_1001	0	0	0	21	0	0	0	0	0	0
OTU_165	3	28	0	15	19	0	0	0	0	0
OTU_569	0	0	0	0	2	1	1	0	0	0
OTU_85	1	0	0	0	0	1	0	0	0	0
OTU_815	0	0	1	1	1	1	1	1	0	0
OTU_1009	0	0	0	50	0	0	0	0	0	0
OTU_4318	0	0	0	2	0	2	0	0	0	0
OTU_1984	0	0	0	36	16	0	0	0	0	0
OTU_5526	0	0	0	2	0	0	0	0	0	0
OTU_5851	0	0	0	0	0	1	0	0	0	0
OTU_5524	0	0	0	2	0	0	0	0	0	0
OTU_975	0	0	27	0	0	0	0	0	0	0
OTU_5767	0	0	0	0	0	0	1	0	0	0
OTU_5190	1	0	0	0	0	0	2	0	1	0
OTU_5818	0	0	0	0	0	2	2	0	0	0
OTU_5821	0	0	0	0	0	1	1	0	0	0
OTU_5873	0	0	0	0	0	1	1	0	0	0
OTU_5777	0	0	0	0	0	2	0	0	0	0
OTU_5707	0	0	0	0	2	0	0	0	0	0
OTU_5850	0	0	0	0	0	2	2	0	0	0
OTU_5423	0	0	2	0	0	0	0	0	0	0
OTU_1952	0	0	1	0	0	0	0	0	0	0
OTU_5826	0	0	0	0	0	3	2	0	0	0
OTU_1932	0	0	1	0	0	0	0	0	0	0
OTU_550	0	0	0	0	7	0	0	0	0	0
OTU_2004	0	0	0	4	0	0	0	0	0	0
OTU_3572	0	0	2	0	0	0	0	0	0	0
OTU_2081	0	0	0	0	0	2	1	0	0	0
OTU_5280	0	3	0	0	0	0	0	0	0	0
OTU_4083	0	0	0	2	0	0	0	0	0	0
OTU_940	0	0	0	0	0	0	0	1	0	0
OTU_130	0	0	0	0	0	0	1	0	0	0
OTU_5645	0	0	0	0	1	0	0	0	0	0
OTU_1866	5	0	0	4	0	0	0	0	0	0
OTU_543	0	0	0	0	104	0	0	0	0	0
OTU_1841	17	0	0	0	14	0	0	0	0	0
OTU_2047	0	0	0	0	5	0	0	0	0	0
OTU_1917	1	4	0	0	0	0	0	0	0	1
OTU_294	0	0	3	3	0	0	0	0	0	0
OTU_6277	0	0	0	0	0	0	0	0	1	0
OTU_1457	0	0	2	0	0	0	0	0	0	0
OTU_4396	1	0	0	0	2	0	0	0	0	0
OTU_1692	0	0	0	2	0	0	0	0	0	0
OTU_4704	0	0	0	9	0	0	0	0	0	0
OTU_91	67	0	41	6	0	1	1	0	0	2
OTU_391	0	0	0	0	2	0	4	0	0	0
OTU_5094	0	0	1	0	0	6	0	0	0	0
OTU_904	0	0	0	7	0	0	0	0	1	0
OTU_249	0	36	0	0	0	3	0	0	0	0
OTU_410	4	0	2	3	5	4	1	3	2	0
OTU_200	0	0	0	3	3	0	0	0	0	0
OTU_151	19	0	3	1	0	3	1	0	0	3
OTU_1840	26	0	0	0	0	0	0	0	0	0
OTU_2275	0	0	0	1	0	0	0	0	0	0
OTU_4272	0	0	0	1	0	0	0	0	0	0
OTU_35	1	0	0	4	5	4	1	0	3	0
OTU_148	33	0	0	30	9	0	0	0	0	0
OTU_2469	3	0	0	4	4	0	0	0	0	0
OTU_5861	0	0	0	0	0	5	0	0	0	0
OTU_6008	0	0	0	0	0	1	0	0	0	0
OTU_2078	0	0	0	0	0	24	7	0	0	0
OTU_96	0	0	0	0	0	421	112	1	0	8
OTU_5927	0	0	0	0	0	1	2	0	0	0
OTU_371	4	0	0	0	0	11	7	0	2	0
OTU_431	0	0	0	0	1	0	0	0	0	0
OTU_536	0	0	0	14	0	0	2	0	0	0
OTU_4546	0	0	0	0	0	3	2	0	0	0
OTU_206	0	0	0	0	0	273	96	3	1	0
OTU_127	0	0	1	0	0	150	51	12	2	1
OTU_6027	0	0	0	0	0	0	2	0	0	0
OTU_2229	0	0	0	0	0	47	12	0	0	0
OTU_5268	0	1	0	0	0	0	0	0	0	0
OTU_3194	0	0	0	0	0	3	3	0	0	0
OTU_5064	0	0	0	0	0	9	1	0	0	3
OTU_162	1	0	0	0	0	217	75	0	0	0
OTU_257	0	0	0	0	8	3	2	0	0	0
OTU_699	0	0	0	0	2	0	1	0	1	0
OTU_5302	0	1	0	0	0	0	0	0	0	0
OTU_5301	0	3	0	0	0	0	0	0	0	0
OTU_5337	0	1	0	0	0	0	0	0	0	0
OTU_246	0	0	0	3	0	0	0	0	0	0
OTU_2687	0	0	0	0	0	0	1	0	1	0
OTU_5519	0	0	0	13	0	0	0	0	0	0
OTU_3527	0	3	0	0	0	0	0	0	0	0
OTU_5529	0	0	0	5	0	0	0	0	0	0
OTU_5949	0	0	0	0	0	11	3	0	1	0
OTU_5560	0	0	0	2	0	0	0	0	0	0
OTU_5987	0	0	0	0	0	1	0	0	0	0
OTU_3326	0	0	0	0	0	0	0	0	0	1
OTU_101	0	5	0	0	0	0	2	0	1	0
OTU_1693	0	0	0	0	0	0	1	0	0	1
OTU_1361	0	0	0	0	0	1	1	0	0	0
OTU_278	0	0	3	0	0	0	0	0	0	0
OTU_1780	0	0	0	0	0	0	0	0	0	1
OTU_658	0	3	0	0	0	0	0	0	0	0
OTU_1916	0	0	0	24	0	0	0	0	0	0
OTU_5602	0	0	0	8	0	0	0	0	0	0
OTU_872	0	1	1	0	0	0	0	0	0	0
OTU_995	0	0	0	0	0	0	0	0	2	0
OTU_3211	1	0	0	0	0	0	0	0	0	0
OTU_208	0	0	0	2	0	0	0	0	0	0
OTU_479	0	0	1	0	0	3	0	0	0	0
OTU_1954	0	0	17	0	0	0	0	0	0	0
OTU_5716	0	0	0	0	1	0	0	0	0	0
OTU_1717	0	0	0	0	0	0	0	0	0	1
OTU_117	1	0	0	1	0	9	4	0	1	2
OTU_5675	0	0	0	0	4	0	0	0	0	0
OTU_5334	0	3	0	0	0	0	0	0	0	0
OTU_411	0	0	0	0	0	0	0	0	2	1
OTU_2880	0	0	0	0	0	0	0	0	0	3
OTU_2203	0	0	0	0	0	0	0	0	1	0
OTU_5566	0	0	0	4	0	0	0	0	0	0
OTU_4128	0	0	0	0	0	0	0	0	0	1
OTU_2693	1	0	0	0	0	0	0	0	0	0
OTU_440	2	0	0	0	0	0	0	0	0	0
OTU_684	0	0	0	0	0	0	0	1	0	0
OTU_2278	0	0	0	0	0	0	1	0	2	0
OTU_2668	0	0	3	0	0	0	0	0	2	0
OTU_74	0	0	0	0	3	0	0	2	0	0
OTU_6142	0	0	0	0	0	0	0	0	3	0
OTU_5974	0	0	0	0	0	0	1	0	0	0
OTU_4909	0	0	0	2	0	0	0	0	0	0
OTU_187	0	0	0	2	0	0	0	0	0	0
OTU_6260	0	0	0	0	0	0	3	0	0	0
OTU_4747	0	0	0	0	0	0	0	4	0	0
OTU_6109	0	0	0	0	0	0	0	0	1	0
OTU_1581	0	0	1	0	0	0	0	0	0	0
OTU_6174	2	0	0	1	0	0	0	0	2	0
OTU_5842	0	0	0	0	0	1	0	0	0	0
OTU_198	0	0	1	0	0	4	2	0	0	1
OTU_116	0	0	0	0	0	0	1	2	0	3
OTU_197	0	0	2	0	1	0	0	0	1	0
OTU_177	0	0	0	0	3	0	1	0	0	0
OTU_3497	0	0	0	4	0	0	0	0	0	0
OTU_65	29	0	8	21	44	0	0	0	0	0
OTU_245	0	0	0	0	0	0	0	0	1	0
OTU_308	0	0	3	0	0	0	0	0	0	0
OTU_1504	0	0	0	0	0	0	2	0	0	0
OTU_5110	0	0	0	0	0	0	0	0	0	1
OTU_41	12	9	56	102	40	7	1	0	0	0
OTU_5604	4	0	0	0	0	0	0	0	0	0
OTU_190	4	3	0	0	0	0	0	0	0	1
OTU_4387	0	0	0	0	0	0	0	0	0	1
OTU_6158	0	0	0	0	0	0	1	0	1	0
OTU_5487	0	0	3	0	0	0	0	0	0	0
OTU_5722	0	0	0	0	2	0	0	0	0	0
OTU_1794	0	3	0	0	0	0	0	0	0	0
OTU_5402	0	0	2	0	0	0	0	0	0	0
OTU_279	0	0	0	0	0	0	0	2	0	2
OTU_960	0	2	0	0	0	0	0	0	0	0
OTU_949	0	2	0	0	0	0	0	0	0	0
OTU_6288	0	0	0	0	0	0	1	0	0	0
OTU_4029	0	0	0	0	2	0	0	0	0	0
OTU_6052	0	0	0	0	0	0	1	0	0	0
OTU_4904	0	0	0	0	0	0	0	0	0	1
OTU_4361	0	0	0	0	0	5	0	0	0	0
OTU_2590	0	0	1	0	0	0	0	0	0	0
OTU_5623	0	0	0	0	1	0	0	0	0	0
OTU_2054	0	0	0	0	0	4	0	0	0	0
OTU_2243	0	0	0	1	0	0	0	0	1	0
OTU_5514	0	2	0	5	0	0	0	0	0	0
OTU_3941	0	1	0	0	0	0	0	0	3	0
OTU_5164	0	0	1	0	0	0	0	0	0	0
OTU_6125	0	0	0	0	0	0	2	0	0	0
OTU_1892	0	5	0	0	0	0	0	0	0	0
OTU_2434	0	0	0	0	0	0	3	0	4	0
OTU_1557	0	0	0	0	0	1	0	0	0	0
OTU_956	0	4	0	0	0	0	0	0	0	0
OTU_1304	0	4	0	0	0	0	1	2	0	0
OTU_5661	0	0	0	0	1	0	0	0	0	0
OTU_1976	0	0	0	3	0	0	0	0	0	0
OTU_4111	0	0	0	0	2	1	0	2	0	0
OTU_6055	0	0	0	0	0	0	1	0	1	0
OTU_516	0	6	0	0	0	0	0	0	0	0
OTU_5871	0	0	0	0	0	1	1	0	0	0
OTU_4434	0	0	0	0	0	0	0	2	0	0
OTU_2316	0	0	0	0	0	0	1	0	0	1
OTU_1558	0	0	0	0	2	0	0	0	0	1
OTU_3115	1	0	0	0	0	0	0	0	1	0
OTU_2215	0	0	0	0	0	0	0	0	0	2
OTU_307	0	0	0	0	0	0	1	0	0	0
OTU_4108	0	0	0	0	0	2	4	0	0	0
OTU_2096	0	0	0	0	0	2	1	0	0	0
OTU_1869	5	0	0	0	0	3	0	0	0	0
OTU_1125	0	0	0	0	0	0	0	0	0	1
OTU_527	0	4	0	0	0	0	0	0	0	0
OTU_217	0	0	0	0	0	0	0	0	0	1
OTU_5803	0	0	0	0	0	1	1	0	0	0
OTU_1889	0	1	0	0	0	0	0	0	0	0
OTU_2892	0	0	0	0	0	1	0	0	0	0
OTU_5968	0	0	0	0	0	2	2	0	0	0
OTU_5973	0	0	0	0	0	1	0	0	0	0
OTU_675	0	0	0	0	0	3	0	0	0	0
OTU_6110	0	0	0	0	0	0	1	0	2	0
OTU_5769	0	0	0	0	0	2	1	0	0	0
OTU_134	0	3	4	0	13	1	3	0	2	3
OTU_5909	0	0	0	0	1	13	7	0	0	0
OTU_32	0	5	0	4	5	4	4	5	0	2
OTU_1857	5	0	0	1	0	0	0	0	0	0
OTU_3028	0	1	0	0	3	0	1	1	0	0
OTU_133	0	0	0	0	0	0	0	2	0	0
OTU_6020	0	0	0	0	0	2	0	0	0	0
OTU_36	0	0	2	0	1	979	340	3	14	48
OTU_1050	0	0	0	0	0	54	16	0	0	0
OTU_635	0	0	0	0	0	0	0	0	0	1
OTU_5930	0	0	0	0	0	1	0	0	0	0
OTU_5928	0	0	0	0	0	1	2	0	0	0
OTU_176	1	0	0	0	0	1	26	181	0	1
OTU_155	0	0	0	0	0	0	0	0	0	2
OTU_58	2	0	0	0	0	811	344	11	202	21
OTU_6304	0	0	0	0	0	0	9	31	0	0
OTU_2269	0	0	0	0	0	2	0	0	0	0
OTU_259	0	0	1	0	0	2	17	36	2	2
OTU_76	1	1	2	0	0	2	0	0	0	2
OTU_44	9	2	3	1	4	4	1	0	0	4
OTU_829	0	0	0	1	0	0	0	0	0	0
OTU_6085	0	0	0	0	0	0	1	0	2	0
OTU_114	0	0	0	0	0	1	0	1	0	1
OTU_1056	0	0	0	0	0	18	6	0	0	0
OTU_2085	0	0	0	0	0	40	13	0	4	0
OTU_1113	0	0	0	0	0	0	3	0	4	0
OTU_1618	0	0	0	0	0	7	1	0	0	0
OTU_5682	0	0	0	0	0	5	0	0	0	0
OTU_5832	0	0	0	0	0	2	0	0	0	0
OTU_1320	0	0	0	0	0	264	105	16	17	36
OTU_2678	0	0	0	0	0	560	199	46	26	72
OTU_442	0	0	0	0	0	1	0	0	0	0
OTU_224	0	0	2	0	0	549	216	57	42	47
OTU_4914	0	0	0	1	0	0	0	0	0	0
OTU_936	1	0	0	0	0	0	0	0	0	0
OTU_89	1	0	0	0	0	0	2	2	0	0
OTU_287	0	0	0	5	0	0	0	0	0	1
OTU_233	0	0	0	0	2	0	0	0	0	0
OTU_877	0	0	0	0	0	0	0	0	0	1
OTU_50	0	0	1	1	0	1	3	0	0	2
OTU_6038	0	0	0	0	0	0	1	0	0	0
OTU_5515	0	0	0	20	0	0	0	0	0	0
OTU_69	2	0	0	0	0	0	0	0	2	2
OTU_1179	0	0	0	0	0	0	0	0	0	1
OTU_624	0	0	2	0	0	0	0	0	0	0
OTU_1305	0	0	0	0	0	0	0	0	0	2
OTU_2760	0	1	0	0	0	0	0	0	0	0
OTU_1392	0	0	0	0	0	0	0	0	0	2
OTU_782	0	0	0	0	0	0	0	1	0	0
OTU_840	0	0	0	0	0	0	0	0	0	1
OTU_2653	2	0	0	1	0	0	0	0	0	1
OTU_3705	2	1	0	0	0	0	1	0	0	2
OTU_689	0	0	1	19	0	0	0	0	0	0
OTU_1622	1	0	0	0	0	0	0	0	0	0
OTU_267	2	0	0	5	0	0	0	0	0	1
OTU_1219	0	0	0	0	1	0	0	0	0	0
OTU_239	0	0	0	3	2	0	0	0	0	0
OTU_1276	2	0	0	0	0	0	0	0	0	0
OTU_697	0	1	0	0	0	0	0	0	0	0
OTU_1831	0	0	0	1	0	0	0	0	0	0
OTU_1461	0	3	0	0	0	0	0	0	0	0
OTU_1090	0	0	0	2	0	0	0	0	0	0
OTU_2146	0	0	0	0	0	0	0	0	0	1
OTU_1036	0	0	0	0	0	0	1	0	0	11
OTU_55	0	0	0	0	0	0	0	1	3	3
OTU_4861	0	0	0	0	0	0	0	0	0	1
OTU_388	0	0	0	0	0	1	0	0	0	2
OTU_582	0	0	0	0	0	0	0	1	0	0
OTU_5077	0	0	0	0	0	0	0	0	0	3
OTU_68	1	0	0	3	2	0	0	1	0	3
OTU_760	0	0	2	0	0	0	0	0	0	0
OTU_1690	0	0	0	1	0	0	0	0	0	1
OTU_2762	0	0	2	0	0	0	0	0	0	0
OTU_2564	0	0	0	0	0	0	0	0	0	1
OTU_990	8	0	0	3	0	0	0	0	0	0
OTU_216	0	0	0	0	0	2	0	0	1	1
OTU_575	1	1	0	0	0	0	0	0	0	0
OTU_2352	1	0	0	0	0	0	0	0	0	0
OTU_2927	0	0	0	0	0	0	3	0	0	0
OTU_5060	0	0	0	0	0	1	1	0	0	3
OTU_412	0	3	0	0	1	3	0	1	3	0
OTU_80	1	0	0	0	0	6	0	0	0	17
OTU_5452	2	0	0	0	0	0	0	0	0	0
OTU_1240	0	0	0	0	0	3	0	0	0	0
OTU_1752	0	0	0	0	0	0	0	0	0	1
OTU_2569	0	0	0	0	0	0	0	3	0	0
OTU_1827	0	0	0	0	0	1	0	0	0	0
OTU_273	0	0	0	0	0	0	0	0	1	3
OTU_1818	0	0	0	0	0	0	0	0	0	2
OTU_5105	0	0	0	0	0	0	0	0	0	1
OTU_1824	0	0	0	0	0	0	0	0	0	2
OTU_5101	0	0	0	0	0	0	0	0	0	10
OTU_13	12	12	4	6	10	11	21	7	20	8265
OTU_276	0	0	0	0	0	0	0	1	0	1
OTU_1513	0	0	0	0	0	2	0	0	0	0
OTU_4560	0	0	0	0	0	0	0	0	0	1
OTU_2765	0	0	0	0	0	0	0	0	0	7
OTU_45	38	36	36	70	65	1	1	0	1	7
OTU_214	0	0	0	2	0	0	0	0	0	0
OTU_683	0	6	0	0	0	1	0	0	0	0
OTU_5641	0	0	0	0	1	0	0	0	0	0
OTU_954	0	2	0	0	0	0	0	0	0	0
OTU_5222	1	0	0	3	0	0	0	0	0	0
OTU_5833	0	0	0	0	0	1	1	0	0	0
OTU_548	0	0	0	0	5	0	0	0	0	0
OTU_22	244	322	252	264	408	22	11	5	3	21
OTU_87	53	44	14	23	20	1	0	0	0	4
OTU_6046	0	0	0	0	0	0	1	0	0	0
OTU_996	0	0	0	0	0	0	0	0	0	3
OTU_5241	1	0	0	0	0	0	0	0	0	0
OTU_5618	0	0	0	5	0	0	0	0	0	0
OTU_2601	0	0	0	0	2	0	0	0	0	0
OTU_2369	0	0	0	0	0	2	2	0	0	0
OTU_5210	1	0	0	0	0	0	0	0	0	0
OTU_2038	0	0	0	0	0	0	0	2	0	0
OTU_4113	0	0	0	0	0	0	0	0	0	1
OTU_1280	0	0	0	0	0	0	1	0	1	0
OTU_358	0	4	0	0	0	0	0	0	0	0
OTU_2854	0	0	0	0	0	0	0	2	0	0
OTU_5446	0	0	2	0	0	0	0	0	0	0
OTU_5760	0	0	0	0	0	3	0	0	0	0
OTU_5155	2	0	0	0	0	0	0	0	0	0
OTU_2079	0	0	0	0	0	0	1	0	0	0
OTU_3910	0	0	0	0	0	0	1	0	0	0
OTU_1851	3	0	0	0	0	0	0	0	0	0
OTU_5810	0	0	0	0	0	2	0	0	0	0
OTU_6041	0	0	0	0	0	0	4	2	0	0
OTU_6099	0	0	0	0	0	0	1	0	1	0
OTU_5849	0	0	0	0	0	2	0	0	0	0
OTU_3617	0	0	0	0	1	0	0	0	0	0
OTU_1915	0	1	0	0	0	0	0	0	0	0
OTU_3803	0	0	0	0	0	1	1	0	0	0
OTU_5069	0	0	0	0	0	0	0	0	0	2
OTU_2884	0	3	0	0	0	0	0	0	0	0
OTU_5938	0	0	0	0	0	0	1	0	0	0
OTU_3718	0	0	0	2	0	0	0	0	0	0
OTU_5332	2	4	1	0	0	0	1	0	1	0
OTU_5305	0	3	0	0	0	0	0	0	0	0
OTU_6201	0	0	0	0	0	0	3	0	1	0
OTU_1778	0	0	0	0	0	0	0	0	2	0
OTU_3662	3	0	0	0	0	0	0	0	0	0
OTU_4508	0	1	0	0	0	0	0	0	0	1
OTU_251	1	0	0	0	5	3	0	0	0	0
OTU_39	3	3	0	0	1	2	4	4	4	3
OTU_181	1	7	1	0	1	0	0	0	2	1
OTU_1310	0	0	0	0	0	0	0	1	0	0
OTU_6283	0	0	0	0	0	0	0	0	1	0
OTU_439	0	0	0	0	0	0	1	0	1	0
OTU_94	1	1	0	0	6	0	1	0	8	2
OTU_5472	0	0	3	0	0	0	0	0	0	0
OTU_781	1	0	0	0	1	2	0	1	0	0
OTU_149	2	0	0	1	3	0	1	0	0	0
OTU_1446	0	0	0	0	0	0	1	0	0	0
OTU_43	4	1	2	0	0	5	2	4	2	5
OTU_6243	0	0	0	0	0	0	3	0	3	0
OTU_1073	0	0	0	0	0	3	13	0	49	6
OTU_5095	0	0	0	0	0	0	2	0	2	1
OTU_6331	0	0	0	0	0	0	0	3	0	0
OTU_9	44	11	17	24	21	183	1755	892	3088	6744
OTU_5089	0	0	0	0	0	0	1	0	2	6
OTU_6092	0	0	0	0	0	0	1	0	4	0
OTU_6169	0	0	0	0	0	0	0	0	1	0
OTU_6267	0	0	0	0	0	0	1	0	0	1
OTU_5295	0	3	0	0	0	0	0	0	0	0
OTU_6264	0	0	0	0	0	0	0	0	0	1
OTU_6157	0	0	0	0	0	0	1	0	0	4
OTU_2204	0	0	0	0	0	4	0	0	0	0
OTU_2080	0	0	0	0	0	0	4	0	7	0
OTU_780	0	0	0	0	0	3	7	0	4	0
OTU_5892	0	0	0	0	0	0	1	0	0	0
OTU_2119	0	0	0	0	0	0	7	0	0	3
OTU_2132	0	0	0	0	0	0	0	0	5	0
OTU_6150	0	0	0	0	0	0	0	0	1	0
OTU_6127	0	0	0	0	0	0	0	0	1	0
OTU_5891	0	0	0	0	0	1	0	0	0	0
OTU_5948	0	0	0	0	0	2	1	0	0	0
OTU_5883	0	0	0	0	0	0	2	0	1	0
OTU_5955	0	0	0	0	0	9	2	0	2	0
OTU_6230	0	0	4	4	0	8	5	0	9	0
OTU_3628	0	0	0	0	0	2	0	0	0	0
OTU_1948	0	0	37	0	0	0	0	0	0	0
OTU_119	0	0	1	0	0	5	0	0	3	3
OTU_6083	0	0	0	0	0	0	1	0	1	0
OTU_5	64	148	22	27	29	5408	6300	15	9609	500
OTU_49	2	2	0	0	5	2	0	0	3	2
OTU_5801	0	0	0	0	0	2	0	0	1	0
OTU_6069	0	0	0	0	0	0	3	0	16	0
OTU_1502	0	0	0	0	0	1	4	0	0	1
OTU_5917	0	0	0	0	0	0	3	0	0	0
OTU_5802	0	0	0	0	0	0	1	0	0	0
OTU_5246	3	0	0	0	0	0	0	0	0	0
OTU_1925	0	1	3	0	0	0	0	0	0	0
OTU_413	0	0	0	0	0	0	1	1	3	1
OTU_583	3	0	3	1	2	0	4	0	3	0
OTU_5874	0	0	0	0	0	1	1	0	0	0
OTU_5958	0	0	0	0	0	1	0	0	0	0
OTU_5964	0	1	0	0	0	3	2	1	0	0
OTU_667	0	0	0	0	0	0	0	0	1	0
OTU_2748	0	1	0	0	0	1	0	0	0	0
OTU_211	0	0	2	0	3	0	0	0	0	0
OTU_6194	0	0	0	0	0	0	1	0	0	0
OTU_487	0	1	1	0	0	5	3	1	2	0
OTU_106	0	0	0	0	0	0	1	0	0	0
OTU_1799	0	0	1	0	0	0	0	0	0	0
OTU_79	0	2	0	0	0	0	0	2	2	2
OTU_231	0	0	0	0	0	4	0	0	1	0
OTU_3018	0	1	0	0	0	0	0	0	0	1
OTU_965	0	8	0	0	0	0	0	0	0	0
OTU_5114	0	0	0	0	0	0	0	0	0	1
OTU_2489	0	0	0	0	0	0	1	0	2	0
OTU_4079	0	3	0	0	0	0	0	0	0	0
OTU_1170	0	1	0	0	0	0	0	0	0	0
OTU_1999	0	0	0	2	0	0	0	0	0	0
OTU_6051	0	0	0	0	0	0	0	0	1	0
OTU_6319	0	0	0	0	0	0	0	9	0	0
OTU_38	65	64	7	16	109	1	2	0	0	2
OTU_515	20	93	28	12	17	2	1	0	0	0
OTU_5365	0	1	0	0	0	0	0	0	0	0
OTU_5699	0	0	0	0	2	0	0	0	0	0
OTU_2599	0	0	0	6	0	1	1	0	0	0
OTU_2705	0	2	0	0	0	0	0	0	0	0
OTU_871	0	0	0	1	0	0	0	0	0	0
OTU_560	0	0	4	0	0	3	48	93	0	1
OTU_1524	1	0	0	0	0	0	1	2	1	2
OTU_759	0	0	0	0	0	0	1	0	0	0
OTU_296	3	2	0	0	1	0	0	0	0	0
OTU_4	3889	3799	3393	3259	4198	75	46	21	16	42
OTU_3976	3	1	2	1	0	0	0	0	0	0
OTU_5299	0	1	0	0	0	0	0	0	0	0
OTU_4701	0	1	0	6	0	4	9	0	0	0
OTU_679	0	1	0	0	0	0	0	0	0	0
OTU_31	16	14	3	29	2	256	98	4	3	8
OTU_2506	0	1	0	0	0	0	0	0	0	0
OTU_347	1	0	2	0	0	12	7	0	2	1
OTU_167	0	0	2	0	0	1	0	1	0	0
OTU_2633	0	0	0	3	0	0	0	0	0	0
OTU_472	0	0	0	0	0	3	1	0	0	0
OTU_607	0	3	0	1	2	0	1	0	0	0
OTU_505	8	0	0	16	0	0	0	0	0	0
OTU_5992	0	0	0	0	0	2	0	0	0	0
OTU_4157	0	0	0	1	0	0	0	0	0	0
OTU_2	5102	5293	5000	4315	4470	209	61	20	19	108
OTU_3284	0	0	0	0	0	1	1	0	0	0
OTU_3258	11	1	3	0	0	0	0	0	0	0
OTU_3294	1	3	0	3	4	0	0	0	0	0
OTU_215	0	0	0	0	6	0	0	0	0	0
OTU_5348	0	0	0	0	0	0	0	2	0	0
OTU_5349	0	2	0	0	0	0	0	0	0	0
OTU_2793	0	1	5	0	0	0	0	0	0	0
OTU_2333	0	0	1	0	0	0	0	0	0	0
OTU_2518	26	1	45	3	2	3	9	2	0	2
OTU_40	0	0	29	1	24	106	209	1	431	74
OTU_5799	0	0	8	0	1	1	0	0	0	0
OTU_3495	9	0	3	0	7	2	0	0	0	0
OTU_691	0	0	3	0	1	0	1	0	1	0
OTU_150	5	8	7	7	9	187	53	2	3	3
OTU_3228	0	0	1	0	0	0	0	0	0	0
OTU_5847	0	0	0	0	3	70	22	0	0	0
OTU_3646	0	0	0	0	0	7	0	0	0	0
OTU_565	5	0	0	0	0	0	0	0	0	0
OTU_6170	0	0	0	0	0	7	0	0	0	0
OTU_17	20	40	20	22	34	6636	2071	9	4	5
OTU_5895	0	0	0	0	0	1	0	0	0	0
OTU_5957	0	0	0	0	0	0	2	0	0	0
OTU_6296	0	0	0	0	1	45	16	4	0	3
OTU_5977	0	0	0	0	0	6	1	0	0	0
OTU_5921	0	0	0	0	0	2	0	0	0	0
OTU_5888	0	0	0	0	0	1	0	0	0	0
OTU_5965	0	0	0	0	0	1	1	0	0	0
OTU_2696	5	1	1	0	1	13	6	5	1	6
OTU_265	2	0	0	2	0	2	1	1	0	0
OTU_12	32	28	27	13	36	46	30	60	14	20
OTU_3629	0	0	0	0	4	0	0	5	0	2
OTU_5719	0	0	2	0	2	0	0	0	0	0
OTU_5470	0	0	13	0	0	0	0	0	0	0
OTU_3287	29	29	10	24	48	0	0	0	0	2
OTU_3836	1	0	0	0	0	0	0	0	0	0
OTU_1519	0	0	2	2	2	0	0	0	0	0
OTU_5986	0	0	0	0	0	11	2	0	0	0
OTU_2114	0	0	0	0	0	3	1	0	0	0
OTU_2082	0	0	0	0	0	1	1	0	0	0
OTU_5914	0	0	0	0	0	2	0	0	0	0
OTU_473	5	1	0	0	0	1	0	0	0	0
OTU_5787	0	0	0	0	0	2	0	0	0	0
OTU_540	0	0	0	0	10	0	0	0	0	0
OTU_3189	0	0	3	0	0	3	2	0	0	0
OTU_11	613	683	858	541	582	27	8	6	1	3
OTU_5172	2	0	0	0	0	0	0	0	0	0
OTU_164	2	8	16	0	3	3	1	0	3	2
OTU_1931	0	0	2	0	0	0	2	0	2	0
OTU_292	0	0	0	0	2	0	0	0	4	0
OTU_1445	0	5	1	0	4	6	5	2	1	0
OTU_3807	1	0	0	1	0	0	0	1	0	6
OTU_1527	1	0	2	0	3	0	0	2	0	0
OTU_3033	1	0	1	0	0	0	0	0	1	0
OTU_298	7	4	7	5	3	2	0	0	0	0
OTU_2035	3	34	10	8	3	4	3	0	0	2
OTU_185	1	2	2	0	0	1	0	0	0	0
OTU_57	3	1	42	4	9	0	3	1	3	4
OTU_584	0	1	0	10	0	0	0	2	0	1
OTU_3240	0	0	2	0	0	2	2	0	0	0
OTU_4019	1	0	0	8	0	0	1	1	0	1
OTU_5771	0	0	1	0	0	1	2	0	0	0
OTU_3232	0	0	1	0	0	0	0	0	0	0
OTU_1533	0	0	0	0	1	0	0	0	0	0
OTU_16	21	22	25	15	17	499	178	18	9	42
OTU_3010	0	0	6	0	0	0	0	0	0	0
OTU_77	2	8	1	0	1	8	6	2	1	0
OTU_3252	0	0	0	0	2	0	0	0	0	0
OTU_1054	0	0	4	3	0	1	3	0	1	0
OTU_171	2	0	0	0	2	1	3	0	9	7
OTU_5812	5	0	2	0	3	2	1	0	0	0
OTU_626	2	2	2	0	0	2	4	4	0	2
OTU_2847	0	0	0	0	3	0	0	0	1	2
OTU_2110	0	0	0	0	1	2	2	0	1	0
OTU_977	0	0	8	0	0	1	2	1	0	0
OTU_4662	0	0	1	0	0	0	0	0	0	0
OTU_48	1	9	5	22	2	6	2	3	2	1
OTU_3013	0	0	3	0	0	0	1	0	0	0
OTU_158	0	5	0	28	0	0	0	2	0	1
OTU_299	0	0	9	0	0	0	0	0	0	0
OTU_1914	0	2	0	0	0	0	0	0	0	0
OTU_2688	0	0	0	0	0	1	2	0	2	1
OTU_1627	1	0	4	3	0	4	5	2	1	3
OTU_5388	0	0	2	0	0	0	0	0	0	0
OTU_2368	2	0	0	0	0	0	0	0	0	1
OTU_1895	0	2	0	0	0	0	0	1	0	0
OTU_274	0	0	0	0	0	1	5	2	0	0
OTU_2744	0	0	0	0	1	0	0	0	0	0
OTU_309	1	0	0	1	0	0	5	0	0	3
OTU_5893	0	0	0	0	0	1	0	0	0	0
OTU_726	0	0	0	1	0	0	0	0	0	0
OTU_2126	0	0	0	0	0	0	0	0	2	0
OTU_6339	0	0	0	0	0	0	0	2	0	0
OTU_1611	0	0	0	0	0	0	0	0	0	1
OTU_6004	0	0	0	0	0	1	0	0	0	0
OTU_161	0	0	0	0	0	2	0	4	0	0
OTU_1426	0	0	0	0	1	0	0	0	0	0
OTU_286	0	0	0	0	0	0	1	0	0	0
OTU_5563	0	0	0	13	0	0	0	0	0	0
OTU_1043	0	0	0	0	8	0	0	0	0	0
OTU_5434	0	0	2	0	0	0	0	0	0	0
OTU_3895	0	0	0	0	0	2	0	0	0	0
OTU_5956	0	0	0	0	0	2	0	4	0	0
OTU_1526	2	0	0	1	0	0	0	0	0	0
OTU_5816	0	0	0	0	0	0	2	0	0	0
OTU_5147	0	0	0	1	0	0	0	0	0	0
OTU_6178	0	0	0	0	0	0	2	0	0	0
OTU_1496	0	0	0	0	2	0	1	0	0	0
OTU_237	0	0	0	0	7	2	2	0	1	1
OTU_2438	0	0	0	1	0	3	0	1	0	0
OTU_2177	0	0	0	0	1	2	0	0	1	0
OTU_5282	0	1	0	0	0	0	0	0	0	0
OTU_5391	0	0	2	0	0	2	2	0	0	0
OTU_488	0	1	0	0	0	0	0	0	0	0
OTU_1011	0	0	0	21	0	0	0	0	0	0
OTU_1957	0	0	22	0	0	0	0	0	0	0
OTU_5318	0	1	0	0	0	0	0	0	0	0
OTU_1014	0	0	0	27	0	0	0	0	0	0
OTU_5904	0	0	0	0	3	0	0	0	0	0
OTU_1637	0	0	0	3	0	0	0	0	0	0
OTU_376	0	0	2	0	4	0	7	0	3	0
OTU_1576	0	0	0	0	0	0	0	0	0	2
OTU_790	0	2	0	0	0	0	0	4	0	0
OTU_2010	0	0	3	33	0	0	0	0	0	0
OTU_2448	0	0	3	2	0	0	0	0	0	0
OTU_1241	0	0	0	0	0	0	1	0	1	0
OTU_2224	0	0	1	0	0	0	0	0	0	0
OTU_47	8	0	19	2	3	8	34	30	12	310
OTU_1382	1	6	4	8	4	2	5	4	1	2
OTU_1332	5	0	0	0	0	1	15	43	4	0
OTU_6036	0	0	6	0	0	0	5	6	0	1
OTU_1091	0	2	0	0	0	1	0	0	0	0
OTU_1871	1	0	0	0	0	0	0	0	0	0
OTU_4497	0	0	0	0	0	0	3	0	1	0
OTU_2016	0	0	0	4	0	0	0	0	0	0
OTU_5961	0	0	0	0	0	1	2	0	0	0
OTU_2127	0	0	0	0	0	0	1	0	1	0
OTU_2130	0	0	0	0	0	0	1	0	0	0
OTU_195	0	0	0	0	0	1	0	0	0	3
OTU_5259	1	0	0	0	0	0	0	0	0	0
OTU_5291	0	1	0	0	0	0	0	0	0	0
OTU_6039	1	0	0	0	0	0	1	0	0	0
OTU_3668	0	0	0	0	0	5	2	0	0	0
OTU_5797	0	0	0	0	0	1	1	0	0	0
OTU_1677	0	0	0	0	0	0	2	0	0	2
OTU_938	0	0	0	0	0	1	2	0	0	0
OTU_5303	0	2	0	0	0	0	0	0	0	0
OTU_5128	0	0	0	2	0	0	3	0	3	1
OTU_378	0	0	0	0	0	2	0	3	0	0
OTU_3426	2	0	0	0	0	1	0	0	0	0
OTU_5100	1	0	0	0	0	0	0	0	0	1
OTU_1553	0	4	0	0	2	0	0	1	0	0
OTU_5329	0	2	0	0	0	0	0	0	0	0
OTU_3528	0	0	0	0	0	0	0	0	1	0
OTU_848	2	1	1	9	0	2	0	1	0	0
OTU_5926	0	0	0	0	0	1	0	0	0	0
OTU_652	2	1	0	0	0	0	0	0	0	0
OTU_1078	0	0	0	0	0	0	1	3	0	0
OTU_230	2	0	0	0	0	0	0	0	0	0
OTU_220	2	0	2	13	0	1	1	0	3	0
OTU_157	0	0	3	3	2	3	1	0	1	0
OTU_3147	1	0	0	0	0	0	0	0	0	0
OTU_5352	0	2	0	0	0	0	0	0	0	0
OTU_2039	0	0	0	0	1	0	0	0	0	0
OTU_5130	0	0	0	0	0	0	0	0	1	1
OTU_6173	0	0	0	0	0	0	0	0	3	0
OTU_6266	0	0	0	0	0	0	0	0	1	0
OTU_291	0	0	0	0	1	0	0	0	0	0
OTU_3388	0	0	0	0	0	0	0	1	0	0
OTU_2045	0	0	0	0	5	0	0	0	0	0
OTU_1074	0	0	0	0	0	0	2	0	0	0
OTU_1898	0	2	0	1	0	0	0	0	0	0
OTU_5543	0	0	0	1	0	0	0	0	0	0
OTU_3881	0	0	0	8	2	0	0	0	0	0
OTU_602	2	0	0	0	2	0	0	0	0	0
OTU_5296	0	2	0	0	1	0	0	0	0	0
OTU_1515	0	0	1	0	0	0	0	0	0	0
OTU_3049	2	0	0	0	0	0	0	0	0	0
OTU_3954	0	0	0	0	1	0	0	0	0	0
OTU_5591	0	3	0	2	0	0	0	0	0	0
OTU_450	1	2	2	2	1	0	0	0	0	1
OTU_1578	0	0	1	2	0	0	0	0	0	0
OTU_2394	0	0	2	3	1	0	0	0	0	0
OTU_707	1	0	0	0	0	0	0	0	0	0
OTU_5711	0	0	0	0	3	0	0	0	0	0
OTU_1988	0	0	0	2	0	0	0	0	0	0
OTU_525	0	0	7	0	0	0	0	0	0	0
OTU_5421	0	0	1	0	0	0	0	0	0	0
OTU_3467	0	0	1	0	0	0	0	0	0	0
OTU_873	0	0	0	0	0	0	1	0	4	2
OTU_756	0	0	0	3	5	0	1	0	1	0
OTU_1772	0	0	1	0	0	0	0	0	0	0
OTU_118	1	3	1	0	1	0	0	3	0	4
OTU_1682	0	0	3	0	0	0	0	0	0	0
OTU_1531	0	0	0	0	0	0	1	0	0	0
OTU_72	1	8	4	7	1	0	1	2	2	1
OTU_2279	0	0	0	0	2	0	0	0	0	0
OTU_136	0	1	1	0	2	0	0	4	0	2
OTU_5527	0	0	0	3	0	0	0	0	0	0
OTU_5134	0	0	0	33	0	0	0	0	0	0
OTU_5792	0	0	0	0	0	2	3	0	0	0
OTU_2987	0	0	0	0	3	0	0	0	0	0
OTU_5088	0	0	0	0	1	5	0	0	0	0
OTU_1523	1	4	1	1	4	0	0	0	0	0
OTU_4256	0	0	0	0	0	1	0	0	1	0
OTU_5763	3	0	0	0	0	0	0	0	1	3
OTU_519	6	6	4	0	4	2	6	1	2	3
OTU_719	0	0	4	0	0	0	0	0	1	0
OTU_2322	0	3	0	3	1	0	0	0	0	1
OTU_4489	0	0	0	0	0	1	0	0	0	0
OTU_680	0	0	0	0	0	0	1	0	0	0
OTU_6211	0	0	0	0	0	0	1	0	1	0
OTU_492	0	0	0	0	0	0	0	0	0	1
OTU_5313	0	2	0	0	0	0	0	0	0	0
OTU_511	0	0	2	2	0	0	0	2	0	0
OTU_5522	0	0	0	53	0	0	0	0	0	0
OTU_5322	0	9	0	0	0	0	0	0	0	0
OTU_5232	3	0	0	0	0	0	0	0	0	0
OTU_6	1885	1696	1555	1605	1595	75	31	23	25	56
OTU_5362	0	2	0	4	0	0	0	0	0	0
OTU_5970	0	0	0	0	0	0	1	0	0	0
OTU_399	0	0	0	0	23	0	0	0	0	0
OTU_23	192	299	330	346	252	10	6	1	1	0
OTU_542	0	0	16	0	178	1	0	0	0	0
OTU_2052	0	0	0	0	4	0	0	0	0	0
OTU_93	1	0	111	0	23	0	0	0	0	0
OTU_6050	0	0	0	0	0	0	0	0	1	0
OTU_2135	0	0	0	0	0	2	2	6	2	2
OTU_3149	0	0	0	0	0	0	0	0	3	0
OTU_769	3	2	2	9	0	1	2	1	4	2
OTU_722	0	4	0	1	0	1	0	6	4	4
OTU_4027	0	0	0	0	1	0	0	0	0	0
OTU_6058	0	0	0	0	3	0	3	1	3	1
OTU_175	0	0	0	0	8	0	0	0	0	0
OTU_3615	0	0	0	0	7	0	0	2	2	0
OTU_3674	0	0	0	0	1	5	16	210	0	0
OTU_10	17	7	11	23	6	37	166	14521	16	20
OTU_5192	3	0	0	0	0	0	0	0	0	0
OTU_2150	0	0	0	0	0	0	0	8	0	0
OTU_6314	0	0	0	0	0	0	0	2	0	0
OTU_112	0	5	2	1	1	0	18	735	1	6
OTU_5669	0	0	0	0	6	0	0	0	0	0
OTU_5834	0	0	0	0	0	3	0	0	0	0
OTU_969	0	6	0	0	0	0	0	0	0	0
OTU_2747	0	0	0	0	0	1	0	0	0	0
OTU_3871	1	0	0	0	0	0	0	0	0	0
OTU_5285	0	3	0	0	0	0	0	0	0	0
OTU_4781	0	5	0	0	0	0	0	0	0	0
OTU_2162	0	0	0	0	0	0	0	2	0	0
OTU_73	4	2	0	3	0	1	0	4	0	1
OTU_1853	3	0	0	0	0	0	0	0	0	0
OTU_2902	0	0	0	0	0	0	0	1	0	0
OTU_1479	3	0	0	0	0	0	0	2	0	0
OTU_2220	0	0	0	0	0	0	0	2	0	0
OTU_5866	0	0	0	0	0	1	0	0	0	0
OTU_1020	0	0	0	19	0	0	0	0	0	0
OTU_3154	0	0	0	0	0	0	2	0	0	0
OTU_5679	0	0	0	0	2	0	0	0	0	0
OTU_4623	0	0	0	2	0	0	0	0	0	0
OTU_6096	0	0	0	0	0	0	4	0	2	0
OTU_852	0	0	0	0	0	0	0	0	4	0
OTU_398	2	2	3	12	6	12	11	12	12	11
OTU_5090	0	0	0	0	0	0	0	0	1	3
OTU_6180	0	0	0	0	0	0	3	0	2	0
OTU_229	1	0	1	0	1	0	2	0	2	4
OTU_2720	0	0	0	0	0	2	1	0	0	9
OTU_6132	0	0	0	0	0	0	0	0	4	0
OTU_5864	1	0	0	0	0	9	4	528	0	0
OTU_20	497	474	787	389	657	55	36	675	20	105
OTU_8	90	115	77	70	107	275	156	1380	66	6987
OTU_6033	0	0	0	0	0	0	1	0	0	0
OTU_6299	0	0	0	0	0	0	11	18	2	1
OTU_2691	1	0	1	0	0	1	7	36	6	2
OTU_6247	1	1	0	0	0	8	6	55	25	1
OTU_2117	13	10	8	5	12	17	796	1749	15	8
OTU_3636	1	5	7	5	0	0	4	0	10	0
OTU_524	0	0	2	0	0	0	0	0	0	0
OTU_4033	0	0	2	0	0	0	0	0	0	0
OTU_811	1	4	3	0	0	0	0	0	0	0
OTU_803	10	9	3	7	4	0	4	0	6	0
OTU_3797	0	0	3	2	0	0	0	0	0	0
OTU_3987	0	0	2	0	2	0	2	0	2	0
OTU_961	31	16	28	20	35	2	11	5	15	1
OTU_2484	600	616	748	493	684	11	104	8	204	9
OTU_5574	0	0	0	2	0	0	0	0	0	0
OTU_6209	0	1	0	0	1	1	13	0	29	0
OTU_6210	0	0	0	0	0	0	1	0	1	0
OTU_6123	0	0	3	0	0	1	5	0	11	0
OTU_6059	0	0	0	0	0	0	0	0	1	0
OTU_1835	15	0	1	1	0	4	64	5	126	2
OTU_6181	0	0	0	0	0	0	9	0	16	0
OTU_6205	0	0	0	0	0	0	1	0	1	0
OTU_6281	0	0	0	0	0	0	1	0	1	0
OTU_6156	0	0	0	0	0	0	6	0	4	0
OTU_2602	0	1	6	1	0	1	23	0	47	0
OTU_6168	0	0	0	0	0	0	1	0	0	0
OTU_6129	0	0	0	0	0	0	3	0	8	0
OTU_6248	0	0	0	0	0	0	0	0	1	0
OTU_6239	0	0	0	0	0	0	2	0	3	0
OTU_1	7718	7513	7667	6640	7398	348	4874	144	9696	126
OTU_5300	0	2	0	0	0	0	0	0	0	0
OTU_3374	2	2	1	1	3	0	0	0	0	0
OTU_3765	6	0	0	2	1	0	0	0	2	0
OTU_3687	0	0	0	2	0	0	0	0	0	0
OTU_6107	0	0	0	0	0	0	0	0	2	0
OTU_3830	0	0	1	0	0	0	0	0	0	0
OTU_6251	0	0	0	0	0	0	1	0	2	0
OTU_1138	6	5	9	3	4	0	6	0	11	0
OTU_864	1	0	5	0	0	0	0	0	0	0
OTU_3776	0	0	0	3	0	0	0	0	0	0
OTU_5462	0	0	4	0	0	0	0	0	0	0
OTU_6137	0	0	0	2	0	0	1	0	1	0
OTU_6028	1	4	2	0	2	0	443	439	3	9
OTU_1059	0	0	0	0	0	0	4	0	0	0
OTU_6044	0	0	0	0	0	0	2	0	0	0
OTU_6031	0	0	0	0	0	0	7	0	0	0
OTU_6047	0	0	0	1	0	0	17	18	0	0
OTU_207	27	12	21	13	25	32	2922	2887	23	13
OTU_1532	0	0	0	1	1	0	1	0	1	0
OTU_2152	0	0	0	0	0	0	2	12	0	0
OTU_6282	1	0	0	0	0	0	0	0	2	0
OTU_3281	2	1	0	4	3	0	2	0	0	0
OTU_2074	0	0	0	0	7	0	0	0	0	0
OTU_115	0	0	0	0	0	3	1	0	0	2
OTU_342	3	0	0	0	0	0	0	0	0	0
OTU_435	0	1	0	0	0	0	0	0	0	0
OTU_88	0	1	0	0	0	1	3	1	0	0
OTU_6275	0	0	0	0	0	0	1	0	1	0
OTU_475	0	0	0	0	0	1	0	0	0	1
OTU_4163	0	0	0	0	0	0	0	1	0	0
OTU_3719	1	1	0	2	0	0	0	0	1	0
OTU_5995	0	0	0	0	0	0	0	0	1	2
OTU_642	2	0	0	0	1	0	0	0	0	0
OTU_34	0	0	0	1	0	4	0	1	3	0
OTU_534	9	0	0	27	0	0	0	0	0	0
OTU_1882	0	2	0	0	0	0	0	0	0	0
OTU_156	0	0	0	0	1	0	0	0	0	0
OTU_1694	0	0	0	0	0	0	0	0	0	1
OTU_46	1	1	2	2	5	1	2	4	3	2
OTU_75	0	0	4	3	1	0	0	0	0	3
OTU_3994	0	0	0	0	0	0	0	0	0	2
OTU_172	4	0	5	0	0	7	3	1	3	1
OTU_5652	0	0	0	0	1	0	0	0	0	0
OTU_2133	0	0	0	0	1	0	2	0	1	0
OTU_2265	0	0	0	0	0	0	0	0	2	2
OTU_3852	0	0	0	1	2	0	0	0	0	0
OTU_5898	0	0	0	0	0	1	2	0	0	0
OTU_2941	0	1	0	0	0	0	0	0	1	0
OTU_5399	0	0	2	0	0	0	0	0	0	0
OTU_326	0	0	0	0	0	0	0	0	2	0
OTU_1328	0	0	0	0	0	0	1	0	0	0
OTU_6134	0	0	0	0	0	0	0	0	1	0
OTU_6343	0	0	0	0	0	0	0	2	0	0
OTU_2227	0	0	0	0	0	1	0	0	0	0
OTU_2303	0	0	0	0	0	0	1	0	1	0
OTU_3271	0	1	0	0	1	0	0	0	0	0
OTU_6270	0	0	0	0	0	0	1	0	1	0
OTU_2645	0	0	0	0	2	1	0	0	1	0
OTU_3352	0	0	0	0	0	0	0	0	1	0
OTU_2188	1	0	0	0	0	0	0	2	1	0
OTU_1067	0	0	0	0	0	0	0	0	1	0
OTU_1484	0	0	0	0	0	1	0	0	0	0
OTU_124	0	0	0	0	1	3	0	0	0	0
OTU_5735	0	0	0	0	1	0	0	0	0	0
OTU_4304	0	0	0	0	0	0	0	0	1	0
OTU_2809	2	0	0	0	0	1	1	0	0	0
OTU_2750	0	0	0	1	0	0	0	0	0	0
OTU_5389	0	0	4	0	0	0	0	0	0	0
OTU_5226	3	0	0	0	0	0	0	0	0	0
OTU_528	10	0	21	17	2	0	0	0	0	0
OTU_1998	0	0	0	36	0	0	0	0	0	0
OTU_1142	0	0	1	0	0	0	0	0	0	0
OTU_567	1	2	0	4	0	1	1	0	1	0
OTU_1890	0	2	0	0	0	0	0	0	1	0
OTU_3171	0	0	0	0	0	0	2	0	1	0
OTU_1016	0	0	0	1	0	0	0	0	0	0
OTU_5276	0	1	0	0	0	0	0	0	0	0
OTU_5153	12	0	0	0	0	0	0	0	0	0
OTU_988	0	0	8	0	5	0	0	0	0	0
OTU_1008	0	0	0	43	0	0	0	0	0	0
OTU_2156	0	0	0	0	0	1	0	0	3	0
OTU_5592	0	0	0	1	0	0	0	0	0	0
OTU_1592	0	0	0	0	0	0	1	1	1	0
OTU_2024	0	0	0	0	24	0	0	0	0	0
OTU_503	14	0	0	0	0	0	0	0	0	0
OTU_5249	4	0	2	0	0	0	0	0	0	0
OTU_1730	0	0	0	14	0	0	0	0	0	0
OTU_1143	0	0	8	0	0	0	0	0	0	0
OTU_6293	0	0	0	0	0	0	0	2	0	0
OTU_1336	0	1	0	0	0	0	0	0	0	0
OTU_4466	0	0	0	0	0	0	0	0	0	1
OTU_762	0	1	0	2	0	0	0	3	0	0
OTU_932	3	0	0	0	0	0	0	0	0	0
OTU_1982	0	0	0	18	0	0	0	0	0	0
OTU_1668	0	0	0	0	3	0	0	0	0	0
OTU_2955	1	0	0	0	0	0	0	0	0	0
OTU_1166	0	0	8	0	1	0	0	0	0	0
OTU_1469	0	0	0	6	0	0	0	0	0	0
OTU_5504	0	0	0	5	0	0	0	0	0	0
OTU_649	0	0	0	4	0	0	0	0	0	0
OTU_1292	0	1	0	0	0	0	0	0	1	0
OTU_4966	1	0	0	0	0	0	0	0	0	0
OTU_5342	0	3	0	0	0	0	0	0	0	0
OTU_235	0	0	0	0	0	0	0	0	0	1
OTU_634	0	0	3	0	0	0	0	0	0	0
OTU_6222	0	0	0	0	0	0	2	0	0	0
OTU_495	20	0	0	0	0	0	0	0	0	0
OTU_284	2	3	4	1	4	2	4	2	1	25
OTU_122	0	0	0	4	0	0	0	1	0	2
OTU_5759	0	0	0	0	0	1	1	0	0	0
OTU_184	0	0	0	0	0	0	1	2	1	5
OTU_1316	0	0	0	0	0	0	1	4	0	1
OTU_289	0	0	0	0	0	0	3	0	6	0
OTU_925	1	0	0	0	0	0	0	0	0	0
OTU_1273	0	0	0	1	0	0	0	0	0	0
OTU_5403	0	0	1	3	1	0	0	0	0	0
OTU_1103	0	0	3	49	0	0	0	0	0	0
OTU_5390	0	0	13	1	0	0	0	0	0	0
OTU_3415	0	0	0	1	0	0	0	0	0	0
OTU_465	0	0	0	1	0	0	0	2	0	0
OTU_538	0	0	0	22	5	0	0	0	0	0
OTU_5540	0	0	2	14	0	0	0	0	0	0
OTU_901	0	0	0	1	0	0	0	0	0	0
OTU_1923	0	0	1	1	0	0	0	0	0	0
OTU_3455	0	0	0	0	1	0	0	0	0	0
OTU_3729	0	0	0	0	1	0	0	0	0	0
OTU_5690	0	0	0	0	15	0	0	0	0	0
OTU_1122	1	0	0	0	0	0	0	0	1	0
OTU_4761	0	0	3	24	1	0	0	0	0	0
OTU_418	0	0	6	0	1	1	1	2	0	0
OTU_2239	0	0	0	0	0	7	0	0	0	6
OTU_2608	0	0	0	0	0	0	1	0	0	0
OTU_19	11	8	2	4	9	2188	981	173	346	1035
OTU_5794	0	0	0	0	0	0	1	0	0	0
OTU_2095	0	0	0	0	0	1846	570	3	1	6
OTU_557	0	0	0	0	0	7	5	0	0	0
OTU_1731	0	0	0	0	0	2	0	6	0	0
OTU_4099	0	0	0	2	2	0	0	0	0	0
OTU_1236	0	1	0	3	0	0	0	0	0	0
OTU_4687	0	0	0	0	0	0	0	0	0	1
OTU_5859	0	0	0	0	0	459	169	0	3	0
OTU_3029	0	0	0	5	0	0	0	2	0	0
OTU_18	268	206	125	355	141	30	9	13	5	39
OTU_182	30	10	12	2	32	0	0	1	0	0
OTU_5113	0	2	0	1	0	1	0	0	0	29
OTU_5412	0	0	2	0	0	0	0	0	0	0
OTU_881	0	0	32	0	4	0	0	0	0	0
OTU_735	0	0	0	2	0	0	0	0	0	0
OTU_1427	0	0	0	0	0	0	0	1	0	0
OTU_3175	0	0	0	0	0	0	0	1	0	0
OTU_2658	0	0	0	1	0	0	0	0	0	0
OTU_5585	0	0	0	11	0	0	0	0	0	0
OTU_554	3	0	0	0	3	1	0	0	0	1
OTU_2143	0	0	0	0	0	0	4	0	21	0
OTU_598	1	0	0	0	0	0	0	0	0	0
OTU_2131	0	0	0	0	0	4	2	0	2	0
OTU_4642	0	1	0	0	0	4	0	4	0	0
OTU_82	0	0	4	0	0	2	2	4	2	8
OTU_160	4	0	0	7	0	35	29	33	9	38
OTU_1243	0	0	0	7	0	5	11	27	13	23
OTU_33	10	6	4	7	4	5	9	25	4	15
OTU_405	0	0	0	5	1	0	0	0	0	0
OTU_5340	0	2	0	5	0	1	0	9	1	7
OTU_29	0	0	0	1	2	21	16	1	0	0
OTU_4270	0	0	0	0	0	16	9	4	0	2
OTU_52	0	0	0	0	0	717	281	2	27	7
OTU_5765	7	0	0	0	0	128	117	0	161	7
OTU_5875	0	0	0	0	0	10	15	0	31	0
OTU_5877	0	0	0	0	0	1	1	0	0	0
OTU_5937	0	0	0	0	0	1	2	0	0	0
OTU_5782	0	0	0	0	0	0	1	0	0	0
OTU_310	0	0	0	0	0	0	0	0	0	5
OTU_2710	0	0	0	0	0	0	0	3	0	0
OTU_566	0	0	0	0	0	1	0	0	0	0
OTU_2701	0	0	0	0	1	1	3	0	0	24
OTU_1775	0	0	0	0	0	13	6	10	2	0
OTU_2724	0	0	0	0	0	14	4	0	0	0
OTU_128	1	2	0	0	0	21	9	0	0	0
OTU_2976	0	0	0	0	0	3	0	0	0	0
OTU_1370	3	0	0	0	0	0	0	0	0	0
OTU_4165	0	0	0	0	0	0	0	0	0	1
OTU_6010	0	0	0	0	0	2	2	0	0	0
OTU_71	0	6	52	7	27	0	0	0	0	1
OTU_991	0	0	44	0	0	0	0	0	0	0
OTU_5267	0	1	0	0	0	0	0	0	0	0
OTU_223	0	0	0	5	0	2	1	1	0	0
OTU_3704	1	0	0	0	0	0	0	0	0	0
OTU_173	0	0	0	0	0	2	2	0	0	0
OTU_1288	3	0	0	0	0	0	0	0	0	0
OTU_4570	0	0	1	0	0	0	0	0	0	0
OTU_2514	0	0	0	0	0	0	0	0	2	0
OTU_5744	0	0	0	0	2	0	0	0	0	0
OTU_498	23	0	0	0	0	0	0	0	0	0
OTU_854	0	0	0	1	0	0	0	0	0	1
OTU_478	0	0	0	19	0	1	0	0	0	0
OTU_1287	0	0	1	0	0	0	0	0	0	0
OTU_5247	1	0	0	0	0	0	0	0	0	0
OTU_317	0	0	0	0	0	0	1	0	0	0
OTU_520	0	3	0	0	0	0	0	0	0	0
OTU_1129	0	1	0	2	0	0	0	0	0	0
OTU_853	1	0	0	0	0	0	0	0	0	0
OTU_1955	0	0	3	0	0	0	0	0	0	0
OTU_3741	1	0	0	0	0	0	0	0	0	0
OTU_5997	0	0	0	0	0	2	0	0	0	0
OTU_1844	1	0	0	0	0	0	0	0	0	0
OTU_1933	0	0	4	0	0	0	0	0	0	0
OTU_3764	17	22	20	8	8	3	0	0	0	2
OTU_1893	0	0	1	0	0	0	0	0	0	0
OTU_6108	0	0	0	0	0	0	1	0	0	0
OTU_3332	14	2	1	11	15	3	9	10	3	9
OTU_3747	57	68	30	37	59	2	3	0	3	1
OTU_5235	2	2	4	0	2	0	0	0	0	0
OTU_3	3554	3617	3424	3101	3688	165	75	48	40	83
OTU_766	11	12	0	1	1	0	2	0	0	0
OTU_4022	0	3	1	3	3	0	0	0	0	0
OTU_6016	2	0	0	0	2	1	0	0	0	0
OTU_3740	8	4	4	7	5	0	0	7	0	0
OTU_824	1	5	1	2	2	1	0	0	0	0
OTU_5272	0	1	0	0	0	0	0	0	0	0
OTU_523	0	2	0	0	0	0	0	0	0	0
OTU_1550	2	1	1	0	0	0	0	0	0	0
OTU_1858	2	0	0	3	0	0	0	0	0	0
OTU_3302	2	2	0	0	0	0	0	0	0	0
OTU_1559	2	0	7	0	3	0	0	0	0	0
OTU_3336	1	1	0	1	0	0	0	0	0	0
OTU_3757	1	0	0	0	2	0	0	0	0	0
OTU_5666	0	0	0	0	1	0	0	0	0	0
OTU_5469	0	0	1	0	0	0	0	0	0	0
OTU_37	2	1	0	0	2	116	95	45	161	78
OTU_154	0	0	0	1	0	0	0	0	0	0
OTU_2056	0	0	0	0	0	1	0	0	1	0
OTU_5263	1	0	0	0	0	0	0	0	0	0
OTU_1414	0	0	0	0	0	9	3	0	0	0
OTU_374	0	0	0	0	0	0	7	0	4	0
OTU_502	13	0	0	0	0	0	0	0	0	0
OTU_1489	0	0	0	0	2	0	0	0	0	0
OTU_2422	0	0	2	0	0	0	0	0	0	0
OTU_5012	0	3	0	0	0	0	0	0	0	0
OTU_2124	0	0	0	0	0	0	0	1	0	0
OTU_3314	3	0	0	0	0	0	0	0	0	0
OTU_6212	0	0	0	0	0	0	0	0	1	0
OTU_5746	0	0	0	0	1	0	0	0	0	0
OTU_261	0	0	0	0	0	1	0	1	0	1
OTU_27	50	5	9	5	1	201	339	604	52	34
OTU_390	0	0	0	0	0	3	0	0	0	0
OTU_2677	0	0	0	0	0	1	0	0	0	0
OTU_3484	0	0	0	0	0	1	0	0	0	0
OTU_243	4	0	0	0	0	194	67	1	3	13
OTU_5341	0	0	0	0	0	4	0	0	1	0
OTU_178	0	3	81	0	0	2	0	0	0	0
OTU_2716	0	3	0	0	2	0	0	0	0	0
OTU_90	0	0	3	0	1	4	2	13	0	1
OTU_1085	0	0	0	1	0	0	0	0	0	0
OTU_59	0	2	0	0	0	0	0	1	1	0
OTU_1082	0	0	0	0	0	0	0	8	0	0
OTU_277	0	0	0	0	2	17	2	0	0	0
OTU_424	0	0	0	1	0	0	2	0	0	0
OTU_4998	3	0	0	0	0	0	0	0	0	0
OTU_1053	0	0	0	0	0	2	0	1	0	0
OTU_5043	0	0	0	0	0	0	0	0	0	1
OTU_3121	0	0	0	0	0	0	1	0	0	0
OTU_15	2	14	7	8	6	12	3	15	8	4
OTU_5612	0	0	0	5	0	0	0	2	0	0
OTU_169	0	0	0	0	0	2	2	0	0	0
OTU_3009	0	0	0	0	0	0	0	2	0	0
OTU_1383	0	0	2	2	0	0	0	0	0	0
OTU_1875	1	0	0	0	0	0	0	0	0	1
OTU_3639	0	0	0	0	0	1	0	0	0	0
OTU_21	7	1	2	2	5	58	686	149	1445	472
OTU_6224	0	0	0	0	0	0	1	0	0	0
OTU_28	91	95	161	36	117	3	5	6	15	1
OTU_986	29	0	7	2	7	0	0	0	0	0
OTU_221	0	0	0	0	0	0	0	2	0	2
OTU_5708	0	0	0	0	5	0	0	0	0	0
OTU_320	0	0	0	2	0	0	0	2	0	0
OTU_432	0	6	0	2	0	0	0	0	0	0
OTU_4496	0	0	0	0	0	0	0	0	1	0
OTU_3165	0	0	0	0	0	0	3	0	0	0
OTU_908	0	2	2	0	0	0	0	0	0	0
OTU_3389	0	0	0	0	0	0	2	0	2	0
OTU_948	0	3	0	0	0	0	0	0	0	0
OTU_1544	3	0	0	0	0	0	0	0	0	0
OTU_4919	0	0	0	0	0	0	0	0	1	0
OTU_716	0	0	2	0	0	3	0	0	1	0
OTU_1935	0	0	4	0	0	2	0	0	0	0
OTU_1728	0	0	1	0	0	0	0	0	1	0
OTU_54	2	0	2	0	0	0	0	1	1	0
OTU_66	0	0	0	0	0	0	0	1	0	0
OTU_5770	0	0	0	0	0	1	0	0	0	0
OTU_2764	1	0	0	0	0	0	0	0	0	2
OTU_4721	0	0	0	0	0	1	1	0	0	0
OTU_2441	0	0	0	0	0	0	0	1	0	0
OTU_2675	0	0	0	0	0	0	0	1	0	0
OTU_3152	0	0	0	0	0	1	1	0	0	0
OTU_5265	3	0	0	0	0	0	0	0	0	0
OTU_5245	2	0	0	0	0	0	0	0	0	0
OTU_105	0	0	0	0	1	0	1	0	0	1
OTU_2264	0	0	0	0	0	2	1	0	1	0
OTU_5107	0	0	0	0	0	0	0	0	0	3
OTU_4216	0	0	0	1	2	0	0	0	3	3
OTU_5978	0	0	0	0	0	0	1	0	0	0
OTU_5531	0	0	0	26	9	0	0	0	0	0
OTU_428	0	0	0	1	0	0	0	0	0	0
OTU_1018	0	0	0	18	0	0	0	0	0	0
OTU_1764	4	0	0	0	0	0	2	0	1	0
OTU_179	0	0	0	0	0	0	0	4	0	0
OTU_5611	0	0	0	23	0	0	0	0	0	0
OTU_170	0	0	1	0	0	1	0	0	0	0
OTU_25	143	239	88	118	200	2	2	1	2	0
OTU_5564	0	0	0	3	0	0	0	0	0	0
OTU_2594	0	0	0	0	3	0	0	0	0	0
OTU_701	0	0	0	0	0	0	0	1	0	0
OTU_5289	0	1	0	0	0	0	0	0	0	0
OTU_1990	0	0	0	19	0	1	0	0	0	0
OTU_6159	0	0	0	0	0	0	0	0	1	0
OTU_1301	3	0	0	0	0	0	0	0	0	2
OTU_336	2	5	1	2	8	0	0	0	0	0
OTU_5186	4	0	0	0	0	0	0	0	0	0
OTU_3675	1	1	0	2	0	0	0	0	0	0
OTU_5321	0	2	0	0	0	0	0	0	0	0
OTU_14	290	451	250	317	369	14	13	2	17	4
OTU_728	0	1	0	3	0	0	0	3	0	1
OTU_6305	0	0	0	0	0	0	0	1	0	0
OTU_2332	0	0	0	0	1	0	0	0	0	3
OTU_3353	0	1	1	0	0	0	0	0	0	0
OTU_2628	0	0	0	0	1	0	0	0	0	0
OTU_5518	0	0	0	1	0	0	0	0	0	0
OTU_5907	0	0	0	0	0	1	1	0	0	0
OTU_2410	0	0	1	0	0	0	0	0	0	0
OTU_6120	0	0	0	0	0	0	0	0	1	0
OTU_1829	1	0	2	0	0	0	0	0	0	0
OTU_5229	1	0	0	0	0	0	0	0	0	0
OTU_681	0	0	32	0	0	0	0	0	0	0
OTU_2751	2	0	0	0	0	0	0	0	0	0
OTU_1833	0	0	0	0	0	0	0	0	1	0
OTU_2005	0	0	0	14	0	0	0	0	0	0
OTU_5508	0	0	0	26	0	0	0	0	0	0
OTU_2444	0	0	0	24	0	0	0	0	0	0
OTU_2007	0	0	0	31	0	0	0	0	0	0
OTU_678	0	0	31	0	0	0	0	0	0	0
OTU_6077	0	0	0	0	0	0	0	0	1	0
OTU_5523	0	0	0	25	0	0	0	0	0	0
OTU_1372	0	0	6	0	0	0	0	0	0	0
OTU_5385	0	0	16	0	0	0	0	0	0	0
OTU_6138	0	0	0	0	0	0	2	2	4	0
OTU_1394	0	0	0	8	0	0	0	0	1	0
OTU_486	0	0	0	0	0	1	0	0	0	0
OTU_5364	0	1	0	0	0	0	0	0	0	0
OTU_6140	0	0	0	0	0	0	1	0	2	0
